# Supplementary material for: Transcriptome Analysis of Responses to Dengue Virus 2 Infection in Aedes albopictus (Skuse) C6/36 Cells
Source: Viruses. 2021 Feb 22;13(2):343. doi: 10.3390/v13020343 (PMC7926344; doi:10.3390/v13020343)
Supplement: Supplementary file 1 [file viruses-13-00343-s001.zip]

Archive with 6 entries (5 files):
- Supplementary Materials/
- Supplementary Materials/Table S1.csv
- Supplementary Materials/Table S2.csv
- Supplementary Materials/Table S3.csv
- Supplementary Materials/Table S4.csv
- Supplementary Materials/Table S5.csv
