# Supplementary material for: Transcriptome Analysis of Responses to Dengue Virus 2 Infection in Aedes albopictus (Skuse) C6/36 Cells
Source: Viruses. 2021 Feb 22;13(2):343. doi: 10.3390/v13020343 (PMC7926344; doi:10.3390/v13020343)
Supplement: Supplementary file 1 [file viruses-13-00343-s001.zip › Supplementary Materials/Table S1.csv]

Table S1: List of differentially expressed genes.
gene id	baseMean	log2FoldChange	lfcSE	stat	pvalue	padj	gene_name	gene_chr	gene_start	gene_end	gene_strand	gene_length	gene_biotype	gene_description	tf_family
novel.728	16.78670623	7.492192015	1.445898276	5.181686803	2.20E-07	3.07E-05	-	NW_021838153.1	134989445	135007050	-	1793	-	-	-
115270426	8.154262011	6.450838259	1.600943589	4.029397602	5.59E-05	0.001487839	LOC115270426	NW_021838576.1	109618649	109775440	-	2514	protein_coding	melatonin receptor type 1B-like	7tm_1
novel.534	7.410803065	6.31217512	1.633545355	3.864095418	0.000111502	0.002517313	-	NW_021837822.1	29644490	29658131	+	1236	-	-	-
115257311	7.159367558	6.261490568	1.509190167	4.148907611	3.34E-05	0.001029834	LOC115257311	NW_021838892.1	61442	130009	+	1431	lncRNA	uncharacterized LOC115257311	-
115255157	12.91840159	6.133707027	1.401820477	4.375529627	1.21E-05	0.000495923	LOC115255157	NW_021838687.1	52949023	52998375	-	4696	protein_coding	ring canal kelch homolog%2C transcript variant X1	-
109622156	11.95891389	6.020921241	1.548856639	3.887332816	0.000101352	0.002343301	LOC109622156	NW_021838687.1	86796994	86871997	+	3138	protein_coding	abhydrolase domain-containing protein 2	Abhydrolase_1
115263397	5.921374912	5.989249815	1.701812386	3.519336128	0.000432628	0.006537114	LOC115263397	NW_021837045.1	19378616	19431404	+	7222	protein_coding	myotubularin-related protein 13-like%2C transcript variant X1	-
109623121	9.886799493	5.74295491	1.569216134	3.659760301	0.000252451	0.004511795	LOC109623121	NW_021838153.1	87847393	88105610	-	2563	protein_coding	cAMP-dependent protein kinase type I regulatory subunit%2C transcript variant X1	cNMP_binding
109419287	17.44404311	5.660971645	1.16666039	4.852287517	1.22E-06	0.000100195	LOC109419287	NW_021838565.1	1182057	1183738	-	967	lncRNA	uncharacterized LOC109419287	-
109423620	8.570477889	5.530591143	1.481656539	3.732707951	0.000189432	0.003695252	LOC109423620	NW_021837822.1	7218636	7380093	+	6171	protein_coding	uncharacterized LOC109423620%2C transcript variant X1	-
novel.223	8.157440296	5.458974918	1.54082283	3.542895919	0.000395759	0.006112364	-	NW_021837156.1	56402082	56428423	+	1017	-	-	-
115268966	7.522503023	5.34087853	1.623866945	3.288987775	0.001005484	0.011855752	LOC115268966	NW_021838510.1	7456626	7483700	-	3725	protein_coding	dystrophin%2C isoforms A/C/F/G/H-like%2C transcript variant X2	CH
109429623	13.17793136	5.247503562	1.33219497	3.938990674	8.18E-05	0.001982095	LOC109429623	NW_021838289.1	848191	967630	+	3251	protein_coding	beta-1%2C4-glucuronyltransferase 1	-
109428262	7.052138283	5.243145605	1.72115947	3.046286935	0.002316866	0.02159595	LOC109428262	NW_021838233.1	12389176	12403633	+	9439	protein_coding	multiple epidermal growth factor-like domains protein 8%2C transcript variant X2	CUB
109428100	7.021876606	5.23972907	1.618246743	3.237904908	0.001204109	0.013532567	LOC109428100	NW_021838687.1	1142152	1194547	-	5841	protein_coding	uncharacterized LOC109428100	-
115254188	6.625806483	5.151380703	1.714183436	3.005151372	0.002654487	0.023957004	LOC115254188	NW_021838454.1	8951433	9040843	+	1697	protein_coding	cold shock domain-containing protein CG9705-like	CSD
109431710	6.407369036	5.104221973	1.59072824	3.20873286	0.001333213	0.014485128	LOC109431710	NW_021838454.1	9189829	9295050	+	1935	protein_coding	cold shock domain-containing protein CG9705	-
109418454	11.6468583	5.080619738	1.478778051	3.435687819	0.000591052	0.008189372	LOC109418454	NW_021837045.1	16895852	16951191	+	8177	protein_coding	myotubularin-related protein 13	DENN
109401266	6.089507647	5.028986271	1.578344489	3.186241221	0.001441344	0.015313154	LOC109401266	NW_021838481.1	362263	447325	-	3151	protein_coding	LIM domain-binding protein 2	-
115268772	15.37837559	4.890402945	1.193371911	4.097970549	4.17E-05	0.001214143	LOC115268772	NW_021837045.1	148737241	148826708	+	4120	pseudogene	-	-
115266579	36.94718611	4.724431234	0.85886075	5.500811665	3.78E-08	8.41E-06	LOC115266579	NW_021838343.1	8961305	8972282	+	3916	protein_coding	transportin-1-like%2C transcript variant X2	-
109414692	13.7157759	4.712884521	1.121296168	4.203068429	2.63E-05	0.000865632	LOC109414692	NW_021838399.1	10716970	10896984	+	4823	protein_coding	protein kibra	WW
novel.1458	8.79974599	4.646348703	1.440608535	3.225268065	0.001258548	0.013940277	-	NW_021838786.1	110738	111896	+	951	-	-	-
novel.803	12.90657305	4.618673634	1.301789753	3.547941305	0.000388255	0.006020694	-	NW_021838245.1	873525	882493	-	2908	-	-	-
109407610	23.85300188	4.507677052	0.999521674	4.509834225	6.49E-06	0.000320421	LOC109407610	NW_021838687.1	27318417	27401184	-	2237	lncRNA	uncharacterized LOC109407610%2C transcript variant X2	-
115262621	7.360326237	4.379405221	1.484662349	2.949765127	0.003180156	0.027183604	LOC115262621	NW_021837489.1	481046	515304	-	4737	pseudogene	PF00595:PDZ domain (Also known as DHR or GLGF)	PDZ
109400045	10.81764155	4.352534603	1.205420179	3.610802837	0.000305251	0.005149679	LOC109400045	NW_021838610.1	2483543	2997966	+	3343	protein_coding	protein roadkill%2C transcript variant X6	BTB
109427305	10.6741807	4.340340391	1.308525637	3.316970083	0.000909994	0.011000175	LOC109427305	NW_021837045.1	7635654	7661591	+	4706	protein_coding	protein pygopus%2C transcript variant X1	-
109416403	99.02034265	4.217334981	1.263552465	3.337680942	0.000844807	0.010428775	LOC109416403	NW_021838154.1	7089841	7179554	+	5360	pseudogene	-	-
109419229	22.88016315	4.211396226	1.023570351	4.114417949	3.88E-05	0.00115261	LOC109419229	NW_021837045.1	29453813	29649211	+	2084	protein_coding	nicotinamidase%2C transcript variant X2	Isochorismatase
115255384	6.546754418	4.202063331	1.552319406	2.706957934	0.006790286	0.045541491	LOC115255384	NW_021838687.1	84520949	84540041	-	4112	pseudogene	-	-
109409392	12.83556024	4.179876039	1.235190331	3.383993489	0.000714397	0.009373865	LOC109409392	NW_021837931.1	19242721	19473144	+	6384	protein_coding	receptor-type guanylate cyclase Gyc76C-like	Guanylate_cyc
109414464	12.68784326	4.147592506	1.067828425	3.884137573	0.000102694	0.002367199	LOC109414464	NW_021838233.1	7981813	8074356	+	9023	protein_coding	zinc finger protein 609%2C transcript variant X5	-
115258616	6.239951033	4.145481745	1.536113366	2.698682166	0.006961463	0.046345349	LOC115258616	NW_021837046.1	53696378	53699098	+	2658	protein_coding	protein split ends-like	-
115265592	18.67263189	4.118691778	0.932073984	4.418846411	9.92E-06	0.000426713	LOC115265592	NW_021838153.1	140555296	140648420	-	5495	protein_coding	protein timeless-like	-
109423718	9.032914479	4.07777974	1.252779949	3.254984838	0.001133984	0.012991735	LOC109423718	NW_021839065.1	533716	672775	-	2186	protein_coding	uncharacterized LOC109423718	-
115260988	5.964845291	4.059429785	1.457319966	2.785544616	0.005343789	0.038515419	LOC115260988	NW_021837224.1	17623	18264	-	573	protein_coding	disintegrin and metalloproteinase domain-containing protein 10-like	-
109431874	14.69000874	4.054113889	1.1368693	3.566033395	0.000362425	0.005730433	LOC109431874	NW_021838154.1	19111431	19123403	-	5225	protein_coding	titin-like	SIR2
115258366	8.887494357	4.035516723	1.216995398	3.315967118	0.000913266	0.011022371	LOC115258366	NW_021838980.1	131897	180428	-	4938	protein_coding	triple functional domain protein-like	RhoGEF
109399518	49.70423235	4.033660891	0.726321998	5.553543606	2.80E-08	6.75E-06	LOC109399518	NW_021838454.1	2587619	2594590	-	6968	protein_coding	uncharacterized LOC109399518	-
115268460	52.39517188	4.033651332	1.2662255	3.185571078	0.001444686	0.015327451	LOC115268460	NW_021837045.1	143710582	143766788	+	5841	protein_coding	maternal protein pumilio-like	PUF
109410662	29.21613191	4.0329936	0.891587368	4.523385757	6.09E-06	0.000312258	LOC109410662	NW_021838465.1	98523547	98671301	-	4756	protein_coding	catenin delta-2-like%2C transcript variant X6	Arm
109413087	83.37693529	4.011120908	1.151924705	3.482103378	0.000497492	0.007191611	LOC109413087	NW_021838909.1	16765935	16766897	-	772	protein_coding	RNA polymerase II transcriptional coactivator	-
novel.43	101.9825421	3.940332273	0.879204844	4.481699914	7.41E-06	0.000347766	-	NW_021837045.1	101217467	101409850	+	2724	-	-	-
115260621	8.22134877	3.928390246	1.224520941	3.20810377	0.001336133	0.014489911	LOC115260621	NW_021837156.1	20583402	20622437	+	8588	protein_coding	zinc finger SWIM domain-containing protein 8-like	-
109399656	21.63528672	3.922954066	0.932352912	4.207584934	2.58E-05	0.000861429	LOC109399656	NW_021838646.1	384589	397208	-	2810	protein_coding	carboxy-terminal domain RNA polymerase II polypeptide A small phosphatase 1-like	NIF
109405105	21.77156378	3.916637772	0.961910476	4.071727952	4.67E-05	0.001316932	LOC109405105	NW_021837931.1	4657254	4682952	+	5008	protein_coding	LIM domain kinase 1%2C transcript variant X1	Pkinase
109424009	10.68645672	3.901979753	1.255059746	3.108999207	0.001877222	0.0185123	LOC109424009	NW_021838154.1	6615669	6799377	+	1504	lncRNA	uncharacterized LOC109424009	-
novel.1339	16.01409497	3.882831322	1.026396395	3.782974436	0.000154965	0.003225954	-	NW_021838663.1	232964	236178	-	3179	-	PF00948:Flavivirus non-structural Protein NS1|PF00949:Peptidase S7, Flavivirus NS3 serine protease|PF07652:Flavivirus DEAD domain	-
115266548	7.81355782	3.872898445	1.406937513	2.752715319	0.005910327	0.041168482	LOC115266548	NW_021838343.1	1705526	1748912	-	6814	pseudogene	-	-
109399409	47.48881961	3.872368557	0.740496804	5.229419673	1.70E-07	2.56E-05	LOC109399409	NW_021838576.1	21790547	21832570	+	2150	protein_coding	F-actin-capping protein subunit alpha	-
115259748	7.997503549	3.871242738	1.3625065	2.841265519	0.004493488	0.034452669	LOC115259748	NW_021839130.1	14880042	14934599	-	582	protein_coding	uncharacterized LOC115259748	-
109415781	7.814950916	3.859311701	1.379557255	2.797500203	0.005149973	0.037648759	LOC109415781	NW_021838798.1	92850509	93396706	+	10386	protein_coding	proline-rich protein 36%2C transcript variant X2	-
109401275	10.37932268	3.850259318	1.324267726	2.907462927	0.003643735	0.029738769	LOC109401275	NW_021837489.1	35322031	35475199	-	3467	protein_coding	protein enabled	-
109408278	7.727362091	3.840505495	1.312171948	2.92683097	0.003424349	0.028610037	LOC109408278	NW_021838543.1	5356322	5582830	-	4041	protein_coding	E3 ubiquitin-protein ligase RNF19B-like%2C transcript variant X3	-
115260568	7.729368201	3.834697105	1.318347792	2.908714324	0.003629183	0.029694896	LOC115260568	NW_021837156.1	2076469	2083259	-	1058	protein_coding	uncharacterized LOC115260568	-
109414899	10.21150961	3.82695593	1.391136202	2.750957042	0.005942144	0.041296418	LOC109414899	NW_021839054.1	1970437	2712769	-	6529	protein_coding	ecdysone receptor%2C transcript variant X1	Hormone_recep
109422445	9.980955693	3.784354392	1.098865101	3.443875313	0.00057344	0.008031543	LOC109422445	NW_021838909.1	87700501	87752957	+	2725	protein_coding	protein FAM117B	-
115256606	34.68905251	3.783878006	0.79625335	4.752103089	2.01E-06	0.000145459	LOC115256606	NW_021837046.1	9415173	9490441	+	6784	protein_coding	serine-rich adhesin for platelets-like	-
109428705	27.12022049	3.782515397	0.892812642	4.236628403	2.27E-05	0.000781544	LOC109428705	NW_021838576.1	81949849	81991432	+	6866	protein_coding	nuclear receptor coactivator 6-like%2C transcript variant X1	UCH
109415610	19.70981899	3.770859522	0.972368955	3.878013076	0.000105313	0.002413084	LOC109415610	NW_021839130.1	39875415	39934243	-	3454	protein_coding	CD2-associated protein	SH3_1
115264869	29.77713848	3.767715443	0.818450891	4.603471611	4.16E-06	0.000234516	LOC115264869	NW_021837998.1	123467	168899	+	3507	protein_coding	repressor of RNA polymerase III transcription MAF1 homolog	-
109420097	39.47512216	3.766872	0.661353413	5.695702065	1.23E-08	3.63E-06	LOC109420097	NW_021837931.1	20691882	20862912	+	5627	protein_coding	receptor-type guanylate cyclase Gyc76C-like	Guanylate_cyc
109412193	34.56569367	3.766084746	0.83211575	4.525914511	6.01E-06	0.000310932	LOC109412193	NW_021838699.1	1571797	1656607	+	2549	pseudogene	-	-
109428106	63.53991721	3.764260027	1.072180562	3.510845243	0.000446684	0.006683722	LOC109428106	NW_021837045.1	7124998	7202194	+	8968	protein_coding	protein tramtrack%2C beta isoform-like%2C transcript variant X7	BTB
115267849	22.12983553	3.762929961	0.953264894	3.947412714	7.90E-05	0.001934056	LOC115267849	NW_021838465.1	51438940	51654589	-	2349	protein_coding	CTD small phosphatase-like protein%2C transcript variant X3	-
109409885	21.37687823	3.712592502	0.90486363	4.102930407	4.08E-05	0.001192923	LOC109409885	NW_021838465.1	39158534	39321931	+	4125	protein_coding	serine/threonine-protein kinase ULK2%2C transcript variant X1	Pkinase
109400223	9.531642063	3.710861674	1.171123398	3.16863422	0.00153157	0.0160496	LOC109400223	NW_021837822.1	4545529	5123346	-	10328	protein_coding	uncharacterized LOC109400223%2C transcript variant X2	-
109421655	37.33112727	3.685566862	0.788924728	4.671633087	2.99E-06	0.000187241	LOC109421655	NW_021838153.1	147739432	147742001	-	2570	protein_coding	engulfment and cell motility protein 1	-
115258607	30.09806235	3.672929611	0.755392693	4.86227845	1.16E-06	9.68E-05	LOC115258607	NW_021837046.1	54171466	54188122	-	14582	pseudogene	-	-
115270308	16.2050484	3.67149733	0.975030711	3.76551968	0.000166203	0.003393017	LOC115270308	NW_021838576.1	77060085	77069607	+	1088	protein_coding	uncharacterized LOC115270308	-
109406147	187.2871527	3.666754879	0.907849434	4.038946045	5.37E-05	0.001451607	LOC109406147	NW_021837267.1	5375398	5406076	-	1799	protein_coding	GTPase HRas%2C transcript variant X1	Ras
115265288	20.79638633	3.653019053	0.91807875	3.978982253	6.92E-05	0.001770876	LOC115265288	NW_021838153.1	22495456	22570329	+	1117	lncRNA	uncharacterized LOC115265288	-
109403555	25.04212818	3.651745045	0.898794067	4.062938527	4.85E-05	0.001355081	LOC109403555	NW_021837156.1	3718454	3738900	-	5768	protein_coding	AF4/FMR2 family member 4	-
109411068	13.53768939	3.647221911	1.035319174	3.522799542	0.000427014	0.006465012	LOC109411068	NW_021838576.1	111508540	111571976	-	5547	protein_coding	protein Smaug	SAM_1
109428415	52.01632174	3.644216471	1.099834463	3.313422697	0.000921616	0.011070928	LOC109428415	NW_021838798.1	69895995	69955517	+	11000	protein_coding	CREB-binding protein%2C transcript variant X1	KIX
109423783	6.692774606	3.61343073	1.227639439	2.943397398	0.003246314	0.027564941	LOC109423783	NW_021837301.1	639050	640627	-	1512	lncRNA	uncharacterized LOC109423783%2C transcript variant X2	-
109421825	6.636675452	3.608857987	1.229420097	2.935414831	0.00333102	0.028113153	LOC109421825	NW_021837156.1	27699883	27738624	+	9373	protein_coding	zinc finger SWIM domain-containing protein 8-like	-
115266063	13.01020693	3.587445711	1.018189979	3.523355939	0.000426119	0.006464203	LOC115266063	NW_021838154.1	8753795	8754528	+	243	lncRNA	uncharacterized LOC115266063	-
109420434	139.6768132	3.579174088	0.912795582	3.921112416	8.81E-05	0.002101153	LOC109420434	NW_021838153.1	67059844	67381190	-	3053	protein_coding	division abnormally delayed protein%2C transcript variant X2	-
109425589	15.17606727	3.576184681	1.110226023	3.221132099	0.001276853	0.014031671	LOC109425589	NW_021837045.1	115488779	115572349	-	1593	lncRNA	uncharacterized LOC109425589	-
novel.1497	6.508006435	3.56499093	1.195782452	2.981303936	0.002870238	0.025324074	-	NW_021838798.1	36760513	36835154	-	563	-	-	-
109401485	6.467095766	3.56214384	1.33290674	2.67246292	0.00752967	0.049064298	LOC109401485	NW_021837045.1	51166099	51201432	-	2056	protein_coding	cysteine-rich hydrophobic domain-containing protein 2%2C transcript variant X2	-
109416761	153.7898545	3.558150125	0.991742134	3.587777513	0.000333509	0.005443157	LOC109416761	NW_021837045.1	132846515	132873464	+	11956	protein_coding	histone-lysine N-methyltransferase trithorax	SET
109413217	6.466525622	3.557280216	1.328131371	2.678409904	0.007397263	0.048411138	LOC109413217	NW_021838798.1	87941579	87944992	-	2560	protein_coding	protein stoned-A	-
109397413	10.59680496	3.543982146	1.163741028	3.045335742	0.002324207	0.021626306	LOC109397413	NW_021837489.1	10213473	10306568	+	3139	protein_coding	beta-1%2C4-N-acetylgalactosaminyltransferase bre-4-like	-
109397356	10.53226693	3.532281589	1.261668302	2.799691157	0.005115152	0.037447694	LOC109397356	NW_021838153.1	31171204	31268463	+	4402	protein_coding	PAN2-PAN3 deadenylation complex subunit PAN3%2C transcript variant X1	-
109397066	293.5187164	3.525398247	0.880756731	4.002692371	6.26E-05	0.001632309	LOC109397066	NW_021839130.1	16004004	16058111	+	1963	protein_coding	transcription factor cwo	HLH
109420344	8.38121215	3.522904816	1.131983097	3.112153198	0.001857281	0.018419235	LOC109420344	NW_021838909.1	52364543	52467041	+	3876	protein_coding	E3 ubiquitin-protein ligase SH3RF1-like%2C transcript variant X5	SH3_1
115268457	42.2778703	3.522003636	0.750312684	4.694047841	2.68E-06	0.000175272	LOC115268457	NW_021837045.1	143549609	143665629	-	3968	protein_coding	maternal protein pumilio-like	PUF
109406249	25.38277215	3.518444887	0.837363285	4.201814135	2.65E-05	0.000868584	LOC109406249	NW_021838510.1	6387853	6455304	+	6594	protein_coding	dystrophin%2C isoforms A/C/F/G/H%2C transcript variant X2	CH
109400367	12.61308961	3.50900813	0.940366133	3.73153393	0.000190317	0.003707807	LOC109400367	NW_021837045.1	159155427	159210067	-	4001	pseudogene	-	-
115266945	14.63596716	3.50453935	0.933843694	3.752811495	0.000174862	0.003513726	LOC115266945	NW_021838399.1	14083859	14086957	-	2600	lncRNA	uncharacterized LOC115266945	-
novel.428	24.67385321	3.495859873	0.846769498	4.128466936	3.65E-05	0.001092865	-	NW_021837489.1	13206261	13269792	-	1472	-	-	-
109433490	26.92165612	3.490205996	0.880950542	3.961863725	7.44E-05	0.001851204	LOC109433490	NW_021838763.1	155078	162544	+	4315	protein_coding	catenin delta-2-like	Arm
115254977	38.41933084	3.470350089	0.79958508	4.34018865	1.42E-05	0.000562768	LOC115254977	NW_021838687.1	13248321	13313907	-	5578	protein_coding	rap guanine nucleotide exchange factor 2-like	PDZ
109419957	20.21959359	3.458480364	0.929976672	3.718889375	0.000200101	0.003850772	LOC109419957	NW_021838687.1	54023656	54057940	-	2087	protein_coding	uncharacterized LOC109419957%2C transcript variant X2	-
115264005	15.74700501	3.433238264	0.94605071	3.629021391	0.000284498	0.004885468	LOC115264005	NW_021837767.1	1146908	1211716	-	11740	pseudogene	-	-
109433059	63.57690349	3.422405839	1.032963431	3.313191673	0.000922377	0.011071414	LOC109433059	NW_021839032.1	1962354	1981215	+	8834	protein_coding	serine-rich adhesin for platelets	-
115259546	9.60425024	3.387952443	1.095392276	3.092912483	0.001982026	0.019274124	LOC115259546	NW_021839130.1	65042680	65089060	+	3247	protein_coding	uncharacterized LOC115259546%2C transcript variant X6	-
109410789	65.79899352	3.375020849	0.643263278	5.246717732	1.55E-07	2.39E-05	LOC109410789	NW_021838576.1	33791343	33810617	-	3521	protein_coding	transcriptional repressor p66-beta-like%2C transcript variant X1	-
115262622	13.46848801	3.363000137	1.078880546	3.117120008	0.001826272	0.018205799	LOC115262622	NW_021837489.1	1292357	1300067	+	7519	lncRNA	uncharacterized LOC115262622	-
109409584	41.38705874	3.350608842	0.781959202	4.284889586	1.83E-05	0.000674713	LOC109409584	NW_021837045.1	144975337	145509897	-	7160	protein_coding	maternal protein pumilio-like%2C transcript variant X1	PUF
109417673	16.86364233	3.33624339	0.993047568	3.359600786	0.000780552	0.009886989	LOC109417673	NW_021838687.1	84361464	85064311	-	6665	protein_coding	polypeptide N-acetylgalactosaminyltransferase 5%2C transcript variant X6	-
109418351	111.2924805	3.300363784	0.964247611	3.422734729	0.000619945	0.00846744	LOC109418351	NW_021837045.1	10353106	10446662	+	8685	protein_coding	serine-rich adhesin for platelets%2C transcript variant X7	-
novel.621	7.271233639	3.285939871	1.218167512	2.697445005	0.006987383	0.046437358	-	NW_021838042.1	2446879	2449664	-	792	-	-	-
115266554	7.252476424	3.282288297	1.213713347	2.70433567	0.006844111	0.045791179	LOC115266554	NW_021838343.1	3529568	3593994	-	7255	protein_coding	uncharacterized LOC115266554%2C transcript variant X1	BTB
109425656	41.52049379	3.277332697	0.70273269	4.663697511	3.11E-06	0.000190433	LOC109425656	NW_021837489.1	43590442	43709351	-	5019	protein_coding	protein argonaute-2%2C transcript variant X7	Piwi
109622165	8.983171895	3.268401386	1.170934121	2.791276918	0.005250053	0.038054211	LOC109622165	NW_021838687.1	84158895	84182207	-	5064	protein_coding	importin subunit beta-like%2C transcript variant X1	-
109418334	19.73934945	3.262504981	0.823029305	3.96402043	7.37E-05	0.00184871	LOC109418334	NW_021837045.1	9089567	9117005	+	4507	protein_coding	protein pygopus	-
109419483	23.08182102	3.259197928	0.85911205	3.793682009	0.00014843	0.003136763	LOC109419483	NW_021838554.1	1066581	1281821	+	5272	protein_coding	rho GTPase-activating protein 26%2C transcript variant X1	RhoGAP
109424105	52.78727838	3.246202338	0.687207786	4.723756633	2.32E-06	0.000158679	LOC109424105	NW_021837045.1	189791609	189829702	-	6904	protein_coding	trithorax group protein osa	ARID
115258605	33.32100298	3.243097747	0.742492962	4.367849815	1.25E-05	0.000512315	LOC115258605	NW_021839020.1	42607710	42662941	-	849	lncRNA	uncharacterized LOC115258605	-
109405459	27.91484808	3.236709739	0.803735141	4.027085013	5.65E-05	0.001499944	LOC109405459	NW_021838490.1	259517	296009	+	4473	pseudogene	-	-
115260991	251.165046	3.223388024	0.885076419	3.641931878	0.0002706	0.004736883	LOC115260991	NW_021837228.1	9318	49169	-	1557	protein_coding	fatty acid synthase-like%2C transcript variant X2	ketoacyl-synt
109427666	33.19485352	3.219940097	0.678700576	4.74427194	2.09E-06	0.000148728	LOC109427666	NW_021837156.1	54720261	54806765	-	10665	protein_coding	serine/threonine-protein kinase Smg1	PI3_PI4_kinase
109408940	57.22870052	3.210266012	0.572560972	5.606854412	2.06E-08	5.48E-06	LOC109408940	NW_021838798.1	79042735	79078605	-	2475	protein_coding	transmembrane protein 41B-like	-
109397708	13.63553714	3.200050793	1.026326579	3.117965429	0.001821042	0.018165452	LOC109397708	NW_021838987.1	982456	1024055	+	3478	protein_coding	cell wall protein IFF6	LIM
109404609	30.86071688	3.197286793	0.729591472	4.382297375	1.17E-05	0.000482698	LOC109404609	NW_021839020.1	23844148	24019678	+	7087	protein_coding	uncharacterized LOC109404609%2C transcript variant X5	-
109411608	19.03422789	3.196599188	0.893224074	3.578720369	0.000345281	0.005573868	LOC109411608	NW_021839070.1	119942	165168	+	2993	protein_coding	E3 ubiquitin-protein ligase KCMF1	ZZ
109407476	15.42519335	3.190061959	0.94465738	3.376951291	0.00073294	0.009527603	LOC109407476	NW_021837045.1	30505336	30520264	-	1990	protein_coding	dual specificity mitogen-activated protein kinase kinase 4-like	Pkinase
novel.1704	47.62997869	3.181865759	0.682337403	4.663185316	3.11E-06	0.000190433	-	NW_021839020.1	52066794	52071118	+	1671	-	-	-
109415177	118.6357748	3.178889136	0.837984653	3.793493264	0.000148543	0.003136763	LOC109415177	NW_021837567.1	1328637	1446295	-	4743	protein_coding	guanine nucleotide-releasing factor 2-like%2C transcript variant X1	-
115253778	13.61075717	3.17803723	0.854753521	3.718074455	0.000200747	0.003852337	LOC115253778	NW_021838909.1	11766904	11791634	-	2414	protein_coding	SHC-transforming protein 4-like	PID
109409854	20.38795483	3.173738421	0.907841548	3.49591669	0.000472436	0.006940517	LOC109409854	NW_021838465.1	27248730	27433549	-	3990	protein_coding	endophilin-A-like%2C transcript variant X6	-
109425149	60.459997	3.166306665	1.064576933	2.974239406	0.002937158	0.025663775	LOC109425149	NW_021838042.1	2405832	2446773	+	12194	protein_coding	protein Gawky	RRM_1
115257333	40.32362066	3.160910524	0.607120881	5.206394024	1.93E-07	2.79E-05	LOC115257333	NW_021838898.1	1241579	1575002	+	4962	protein_coding	uncharacterized LOC115257333%2C transcript variant X3	-
109413626	13.29556914	3.144185401	0.974113475	3.227740383	0.001247722	0.013875936	LOC109413626	NW_021837489.1	38175558	38203143	+	3130	protein_coding	mitogen-activated protein kinase kinase kinase kinase 3	-
109409767	8.192700166	3.127302812	1.119904078	2.792473814	0.00523067	0.03794955	LOC109409767	NW_021838153.1	63069408	63079433	+	3362	protein_coding	circadian locomoter output cycles protein kaput-like	PAS
115255047	351.9005316	3.126378974	0.882623077	3.54214506	0.000396887	0.00612363	LOC115255047	NW_021838687.1	26216532	26251874	-	4278	pseudogene	-	-
109426849	11.53385061	3.116829014	0.949796447	3.281575777	0.001032288	0.012042052	LOC109426849	NW_021838153.1	1306232	1393336	-	2849	protein_coding	sphingosine kinase 2%2C transcript variant X2	-
109399228	11.22743111	3.113515514	1.168240199	2.665133007	0.007695788	0.049934799	LOC109399228	NW_021838153.1	94081695	94127189	-	3583	protein_coding	arf-GAP with dual PH domain-containing protein 1-like	PH
115269492	11.27091803	3.112598734	1.054653919	2.951298693	0.003164407	0.027124502	LOC115269492	NW_021838562.1	245933	268708	-	4278	protein_coding	polycomb protein Scm-like%2C transcript variant X1	MBT
109428701	66.81790118	3.100353556	0.986576272	3.142538132	0.001674899	0.017130612	LOC109428701	NW_021838576.1	82869713	83159437	-	8701	protein_coding	homeodomain-interacting protein kinase 2-like%2C transcript variant X4	Pkinase
109398697	39.93152071	3.087321707	0.606788188	5.08797265	3.62E-07	4.34E-05	LOC109398697	NW_021838457.1	199997	268843	-	2944	pseudogene	-	-
109398579	203.3650415	3.07149335	0.892587136	3.441113171	0.000579326	0.008092644	LOC109398579	NW_021838565.1	3576313	3737206	+	5654	protein_coding	zinc finger protein 1-like	Homeobox
109426356	59.78757906	3.062350416	0.622396257	4.920258411	8.64E-07	7.81E-05	LOC109426356	NW_021838932.1	1091992	1170812	-	7747	protein_coding	uncharacterized LOC109426356%2C transcript variant X3	-
109401291	18.73227869	3.06030735	1.039878833	2.942946094	0.00325105	0.027589897	LOC109401291	NW_021837489.1	34964800	34985406	-	12724	protein_coding	uncharacterized LOC109401291	-
novel.148	14.2201308	3.058823122	0.86263562	3.545904029	0.000391269	0.006055198	-	NW_021837046.1	25746027	25747057	+	1031	-	-	-
novel.1517	15.74160482	3.058471233	0.932056124	3.281423892	0.001032844	0.012042052	-	NW_021838810.1	1425854	1481649	+	2192	-	-	-
109431105	23.47024051	3.057765337	0.658225421	4.645468312	3.39E-06	0.000205324	LOC109431105	NW_021838798.1	82286013	82382667	-	1813	protein_coding	casein kinase I%2C transcript variant X1	Pkinase
109415476	36.16508019	3.056302835	0.582633657	5.245668177	1.56E-07	2.39E-05	LOC109415476	NW_021838786.1	199320	264338	+	4546	protein_coding	filamentous growth regulator 23	HLH
109432127	28.02989982	3.048370216	0.75555347	4.034618776	5.47E-05	0.001467861	LOC109432127	NW_021837711.1	20140138	20188914	-	3167	protein_coding	protein TRC8 homolog	-
109419243	18.83711192	3.046650947	0.9441006	3.227040579	0.001250777	0.013885223	LOC109419243	NW_021837045.1	31153337	31411437	-	5696	protein_coding	zinc finger protein 395%2C transcript variant X1	-
115269319	17.00673031	3.029410763	0.919936731	3.293064252	0.000991018	0.011712173	LOC115269319	NW_021838543.1	4387218	4535920	-	3270	protein_coding	E3 ubiquitin-protein ligase RNF19B-like%2C transcript variant X3	IBR
109401068	21.43775863	3.014023291	0.70379237	4.28254613	1.85E-05	0.000676979	LOC109401068	NW_021838712.1	368439	384977	-	2983	protein_coding	carboxy-terminal domain RNA polymerase II polypeptide A small phosphatase 1-like	NIF
109402566	99.76673462	3.006878518	0.520499442	5.776910163	7.61E-09	2.54E-06	LOC109402566	NW_021838153.1	32793821	32807709	-	8518	protein_coding	uncharacterized LOC109402566	-
109402423	24.11874533	2.99773675	0.857565066	3.495637673	0.00047293	0.006941135	LOC109402423	NW_021837168.1	1379737	1420110	-	4740	protein_coding	uncharacterized LOC109402423%2C transcript variant X6	-
109418242	18.16719064	2.997483605	0.997090668	3.006229724	0.002645091	0.023922017	LOC109418242	NW_021837045.1	5958499	6208991	+	4192	protein_coding	cationic amino acid transporter 3-like	-
109410792	21.18970158	2.995575199	0.940779833	3.184140534	0.001451845	0.015381727	LOC109410792	NW_021837045.1	124355535	124374749	-	2441	protein_coding	dual specificity protein phosphatase MPK-4-like%2C transcript variant X2	DSPc
115256043	7.505391636	2.992817218	1.075449525	2.782852331	0.005388332	0.038697663	LOC115256043	NW_021838748.1	325289	327204	-	1916	protein_coding	PI-PLC X domain-containing protein 3-like	-
109410161	16.62908378	2.98709605	0.850064101	3.513965649	0.00044147	0.006631552	LOC109410161	NW_021837329.1	39885	60654	-	3874	protein_coding	cell division cycle protein 27 homolog	TPR_1
109422960	46.17741315	2.973510607	0.655403315	4.536917251	5.71E-06	0.000301144	LOC109422960	NW_021837156.1	6607561	6630711	+	6778	protein_coding	uncharacterized LOC109422960	-
109410610	71.53842634	2.96940683	0.519011481	5.721273884	1.06E-08	3.25E-06	LOC109410610	NW_021838539.1	495336	542752	+	1947	protein_coding	MAP kinase-activated protein kinase 2-like%2C transcript variant X1	Pkinase
109407612	184.8564181	2.968491844	0.976364455	3.040352227	0.002363016	0.021906416	LOC109407612	NW_021838687.1	27140441	27176504	-	4351	protein_coding	solute carrier organic anion transporter family member 5A1%2C transcript variant X2	-
109407223	70.23125081	2.967088574	0.61245426	4.844588023	1.27E-06	0.000103605	LOC109407223	NW_021839020.1	48459394	48764398	-	8269	protein_coding	AF4/FMR2 family member 4	AF-4
109413473	45.86528272	2.957171755	0.703448344	4.203822185	2.62E-05	0.000865632	LOC109413473	NW_021838576.1	42388810	42425720	+	13183	protein_coding	PHD finger protein rhinoceros	-
109429483	49.76069469	2.930835671	0.654674617	4.476782197	7.58E-06	0.000352521	LOC109429483	NW_021837045.1	38180634	38260046	-	5123	protein_coding	filamentous growth regulator 23	HLH
109424411	77.52869862	2.928923989	1.036476629	2.82584663	0.004715584	0.035539342	LOC109424411	NW_021838654.1	915898	974882	+	6521	protein_coding	zinc finger protein jing homolog	-
109416910	24.46770595	2.922299096	0.978075364	2.987805648	0.002809882	0.024932164	LOC109416910	NW_021839130.1	38867886	39142138	-	5626	protein_coding	SH3 domain-containing kinase-binding protein 1	SH3_1
109430628	11.50727333	2.90923217	0.897194522	3.242587975	0.001184494	0.013390536	LOC109430628	NW_021838576.1	72208253	72244985	-	2457	protein_coding	sphingomyelin synthase-related 1	-
109414029	53.12912584	2.909114812	0.642777388	4.525851199	6.02E-06	0.000310932	LOC109414029	NW_021838042.1	12263280	12275644	-	3409	protein_coding	putative uncharacterized protein DDB_G0277255	-
109409609	73.03607557	2.904997733	0.600791456	4.835284696	1.33E-06	0.000106682	LOC109409609	NW_021838466.1	5718351	5862723	+	6076	protein_coding	phosphatidylinositol 3-kinase regulatory subunit alpha%2C transcript variant X3	RhoGAP
109428085	57.39078441	2.904063638	0.575405565	5.046985662	4.49E-07	5.03E-05	LOC109428085	NW_021837045.1	1148625	1242971	-	4128	protein_coding	non-canonical poly(A) RNA polymerase protein Trf4-1%2C transcript variant X2	NTP_transf_2
109417717	248.2094586	2.89661882	0.823455661	3.517637872	0.000435406	0.006560243	LOC109417717	NW_021838687.1	74820426	75071954	-	4798	protein_coding	leucine-rich repeat and calponin homology domain-containing protein 1%2C transcript variant X2	CH
109423205	21.36345499	2.89371786	0.841318526	3.439503318	0.000582783	0.008122603	LOC109423205	NW_021838632.1	1354333	1378787	-	3693	protein_coding	nucleolysin TIAR-like%2C transcript variant X5	-
115268531	11.30976874	2.89152802	0.949499728	3.045317377	0.002324349	0.021626306	LOC115268531	NW_021837045.1	145217011	145321781	-	3352	lncRNA	uncharacterized LOC115268531	-
109414602	180.4650393	2.889711365	0.794348762	3.637837059	0.000274937	0.004769879	LOC109414602	NW_021837822.1	29666438	29906376	+	4217	pseudogene	-	-
115270339	87.7143341	2.884649103	1.037148949	2.781325772	0.005413738	0.038835197	LOC115270339	NW_021838576.1	85901659	86006192	+	1800	protein_coding	elongation of very long chain fatty acids protein 6-like%2C transcript variant X3	ELO
109398400	38.07625228	2.881089666	0.560174634	5.143199089	2.70E-07	3.51E-05	LOC109398400	NW_021838798.1	3662625	3712152	+	4217	protein_coding	E3 ubiquitin-protein ligase Nedd-4-like%2C transcript variant X1	HECT
109420263	72.73059955	2.870160465	0.556570586	5.156866959	2.51E-07	3.38E-05	LOC109420263	NW_021838153.1	39524049	39559272	+	2494	protein_coding	D-glucuronyl C5-epimerase B	-
115262859	105.8784968	2.866484664	0.9246704	3.100006946	0.001935161	0.018934731	LOC115262859	NW_021837490.1	1076016	1098756	+	5508	protein_coding	DNA N6-methyl adenine demethylase-like	-
109423406	18.55906265	2.863327065	0.850357282	3.367204734	0.000759343	0.009714527	LOC109423406	NW_021838153.1	122417255	122450347	-	3384	protein_coding	uncharacterized LOC109423406%2C transcript variant X2	-
109404855	21.00603119	2.860369359	0.779633856	3.668862422	0.000243632	0.004415868	LOC109404855	NW_021837489.1	14034268	14035197	+	340	lncRNA	uncharacterized LOC109404855	-
109413007	208.0534501	2.860149586	0.856797493	3.338186221	0.000843272	0.010423441	LOC109413007	NW_021838565.1	7176271	7344975	-	5604	protein_coding	zinc finger protein 1-like%2C transcript variant X2	Homeobox
109622882	11.08653653	2.855655717	1.052820041	2.712387309	0.006680049	0.045038258	LOC109622882	NW_021837046.1	44626958	44628471	+	1514	protein_coding	zinc finger CCCH domain-containing protein 11B	-
novel.776	11.09722939	2.848595008	0.884051731	3.222203981	0.001272085	0.013999322	-	NW_021838233.1	5055662	5056566	+	905	-	-	-
109412120	260.9523978	2.845763259	0.92833475	3.06544946	0.002173431	0.020559012	LOC109412120	NW_021838542.1	153516	206730	+	4404	protein_coding	synaptosomal-associated protein 25%2C transcript variant X9	-
109405328	57.28869916	2.835498127	0.627762604	4.516831852	6.28E-06	0.000316816	LOC109405328	NW_021837156.1	2172979	2259470	+	6199	pseudogene	-	-
109428266	10.95763099	2.830359811	0.983528222	2.877761661	0.004005076	0.031710123	LOC109428266	NW_021838233.1	12281977	12300375	+	2063	protein_coding	PI-PLC X domain-containing protein 3-like	-
109408589	12.3048656	2.829925771	0.853923496	3.314027292	0.000919625	0.011055668	LOC109408589	NW_021838576.1	94236898	94244363	-	5456	protein_coding	uncharacterized LOC109408589	RVT_1
109414702	40.74010583	2.825452216	0.688095872	4.10618975	4.02E-05	0.001182865	LOC109414702	NW_021838699.1	3819699	3849281	+	2400	protein_coding	ubiquitin-conjugating enzyme E2 H%2C transcript variant X3	UQ_con
109403945	417.4991959	2.815898814	0.339255421	8.300232326	1.04E-16	3.99E-13	LOC109403945	NW_021838465.1	84366060	84421122	+	5554	protein_coding	endoribonuclease Dicer	Ribonuclease_3
109431108	20.46359331	2.810593971	0.864270721	3.251983321	0.001146027	0.013070988	LOC109431108	NW_021838798.1	80768698	81333038	+	10701	protein_coding	proline-rich protein 36%2C transcript variant X1	-
109409370	347.6521731	2.808785887	0.961513822	2.92121218	0.003486723	0.028949793	LOC109409370	NW_021838153.1	74220919	74585989	+	7808	protein_coding	phosphatidylinositol 4-kinase beta%2C transcript variant X3	PI3_PI4_kinase
115268915	14.86103241	2.806552254	0.838528356	3.346997433	0.00081692	0.010217963	LOC115268915	NW_021838510.1	5254870	5267379	-	3350	protein_coding	thyroid adenoma-associated protein homolog	-
109405618	65.437304	2.799422088	0.608746297	4.598667953	4.25E-06	0.000238237	LOC109405618	NW_021837931.1	3049349	3062153	+	2214	protein_coding	partitioning defective 6 homolog beta-like	-
115268489	18.60170231	2.799162766	0.940073437	2.977600106	0.002905148	0.025462193	LOC115268489	NW_021838466.1	5960278	5989035	-	3828	pseudogene	-	-
115254738	18.88474233	2.798189437	0.824484947	3.393863582	0.00068914	0.009136165	LOC115254738	NW_021838661.1	72078	103491	-	5287	protein_coding	protein UBASH3A homolog%2C transcript variant X2	-
109409855	10.74255631	2.794175566	1.019319283	2.741217215	0.006121203	0.042253913	LOC109409855	NW_021838465.1	27025674	27204930	+	3762	protein_coding	transcription factor Ken 2	-
109399720	25.53921479	2.792507318	0.737144533	3.788276508	0.000151696	0.00317713	LOC109399720	NW_021837711.1	44980387	45008117	-	4316	protein_coding	dual specificity mitogen-activated protein kinase kinase hemipterous-like	Pkinase
109398072	25.02562627	2.784646306	0.799980996	3.480890571	0.00049975	0.007210673	LOC109398072	NW_021838454.1	6996941	7061547	+	1845	protein_coding	cold shock domain-containing protein CG9705-like	CSD
115265640	17.05667632	2.768380581	0.864584451	3.201978218	0.001364873	0.014723566	LOC115265640	NW_021838153.1	158677805	158780341	+	4988	protein_coding	myb-like protein A	DENN
novel.1265	11.82283527	2.763905775	0.920371448	3.003032939	0.002673035	0.024033168	-	NW_021838587.1	475168	505825	+	1515	-	-	-
109422130	451.0059339	2.763072912	0.826941313	3.341316813	0.00083382	0.010348268	LOC109422130	NW_021838798.1	33818204	34173907	+	10077	protein_coding	serine/threonine-protein kinase tousled-like 2%2C transcript variant X3	Pkinase
109419296	39.54265429	2.761892912	0.497397647	5.552685924	2.81E-08	6.75E-06	LOC109419296	NW_021838933.1	60233	144371	+	5562	protein_coding	DENN domain-containing protein Crag-like%2C transcript variant X1	DENN
109397838	144.23158	2.760160546	0.777440754	3.550316256	0.000384769	0.005984878	LOC109397838	NW_021838532.1	5441327	5521899	+	4618	protein_coding	double-stranded RNA-binding protein Staufen homolog 2	-
109420851	26.03713816	2.748916021	0.706581272	3.890445627	0.00010006	0.002323942	LOC109420851	NW_021838576.1	103058175	103447707	-	9112	protein_coding	uncharacterized LOC109420851%2C transcript variant X3	-
109411726	477.4998996	2.745833683	0.869702795	3.157209221	0.00159287	0.016511533	LOC109411726	NW_021837378.1	33909719	34065516	+	8583	protein_coding	fibronectin type-III domain-containing protein 3a%2C transcript variant X1	fn3
109404438	78.92085414	2.744585792	0.587387733	4.67252828	2.98E-06	0.000187241	LOC109404438	NW_021837267.1	47631577	47672793	-	6904	protein_coding	uncharacterized LOC109404438	-
109428235	153.2566468	2.740837965	0.462474795	5.926459112	3.10E-09	1.14E-06	LOC109428235	NW_021838233.1	14271637	14290672	-	3448	protein_coding	uncharacterized LOC109428235%2C transcript variant X1	-
novel.44	28.44070995	2.736513228	0.792881	3.451354273	0.000557781	0.007863225	-	NW_021837045.1	101410691	101425247	+	1017	-	PF01426:BAH domain	BAH
109417936	198.4252515	2.73332938	0.812626288	3.363574892	0.0007694	0.00979372	LOC109417936	NW_021838466.1	7446356	7493338	+	4083	protein_coding	uncharacterized WD repeat-containing protein alr3466-like	WD40
109398391	41.32580864	2.73285474	0.639131468	4.275888258	1.90E-05	0.000692574	LOC109398391	NW_021838798.1	11100070	11203376	-	6289	protein_coding	histone deacetylase 4	Hist_deacetyl
109423224	23.17631843	2.730757266	0.793968953	3.439375375	0.000583058	0.008122603	LOC109423224	NW_021837711.1	2832352	2937259	-	11077	pseudogene	-	-
novel.813	15.18708467	2.722945393	0.91656784	2.970806167	0.002970192	0.025860526	-	NW_021838343.1	3465521	3466320	+	800	-	-	-
109431512	38.21175225	2.717645899	0.727772991	3.734194497	0.000188317	0.003687553	LOC109431512	NW_021837156.1	58679062	58713651	-	2581	protein_coding	caspase-like	Peptidase_C14
109425587	82.62855791	2.712621329	0.47863171	5.667450089	1.45E-08	4.08E-06	LOC109425587	NW_021838465.1	72793647	72802825	-	8342	protein_coding	protein scylla-like%2C transcript variant X1	-
109406973	17.85332593	2.706479904	0.750064499	3.608329562	0.000308175	0.005181928	LOC109406973	NW_021838798.1	53519703	53681993	-	12775	protein_coding	uncharacterized LOC109406973	-
115267848	34.08979069	2.695019436	0.638333933	4.221958599	2.42E-05	0.000822584	LOC115267848	NW_021838465.1	50976204	51208162	-	2968	protein_coding	carboxy-terminal domain RNA polymerase II polypeptide A small phosphatase 1-like	NIF
109414693	51.65818629	2.693088046	0.599868094	4.489467055	7.14E-06	0.000341482	LOC109414693	NW_021838699.1	3151610	3295886	+	5659	protein_coding	protein kibra-like	WW
109412767	19.90331565	2.682005181	0.754884734	3.552867161	0.000381057	0.005951154	LOC109412767	NW_021837489.1	10880318	10985175	-	3159	protein_coding	beta-1%2C4-N-acetylgalactosaminyltransferase bre-4-like	-
109414236	35.26083298	2.681150965	0.694611089	3.859931128	0.000113419	0.002545626	LOC109414236	NW_021839065.1	1020829	1073067	-	3096	protein_coding	myotubularin-related protein 8%2C transcript variant X2	FYVE
115264144	36.31803702	2.679840509	0.609398413	4.397518031	1.09E-05	0.000456482	LOC115264144	NW_021837822.1	10879355	11026398	+	4654	pseudogene	-	-
109408219	115.0076692	2.679203409	0.519205973	5.160193735	2.47E-07	3.38E-05	LOC109408219	NW_021838343.1	11047270	11085003	+	2092	protein_coding	kinesin light chain	-
115266521	115.8131622	2.671318707	0.800632228	3.336511588	0.000848369	0.010444394	LOC115266521	NW_021838332.1	369137	484323	-	4497	protein_coding	synapsin-like%2C transcript variant X1	-
109425480	171.0072261	2.670840864	0.856111474	3.119734925	0.001810139	0.018108924	LOC109425480	NW_021839130.1	43495065	43604946	-	6714	protein_coding	GIGYF family protein CG11148	-
109427501	33.56448141	2.664224672	0.623053814	4.276074737	1.90E-05	0.000692574	LOC109427501	NW_021838618.1	415873	433873	-	6553	protein_coding	histone-lysine N-methyltransferase Suv4-20	SET
109426185	14.97018321	2.661528004	0.960614478	2.770651562	0.005594426	0.039688366	LOC109426185	NW_021837045.1	18019595	18076227	-	7696	pseudogene	-	-
109621271	509.4330193	2.658036291	0.744447057	3.570483982	0.000356322	0.005693391	LOC109621271	NW_021839130.1	1025497	1063015	-	1926	protein_coding	heterogeneous nuclear ribonucleoprotein Q-like	RRM_1
109403124	249.4818177	2.651103841	0.715582511	3.70481922	0.000211542	0.003994553	LOC109403124	NW_021838576.1	86194654	86295893	-	2473	protein_coding	elongation of very long chain fatty acids protein 6-like%2C transcript variant X8	ELO
109420858	21.80570665	2.646301538	0.755286108	3.503707415	0.000458829	0.006825529	LOC109420858	NW_021838576.1	104622523	104676998	+	5767	protein_coding	protein Smaug-like	SAM_1
109408748	24.27699941	2.630378057	0.661438908	3.976751329	6.99E-05	0.001781627	LOC109408748	NW_021838465.1	6523605	6692975	-	2370	protein_coding	rho GTPase-activating protein 20-like	RhoGAP
109402914	54.64190182	2.63008136	0.539745347	4.872818957	1.10E-06	9.28E-05	LOC109402914	NW_021837822.1	24206180	24219260	+	2493	protein_coding	GATA zinc finger domain-containing protein 8%2C transcript variant X1	-
109425375	43.28406981	2.624899869	0.701758206	3.740461955	0.000183682	0.003619886	LOC109425375	NW_021838410.1	7735298	7872873	+	4943	protein_coding	serine/threonine-protein phosphatase 2A 56 kDa regulatory subunit epsilon isoform%2C transcript variant X1	-
109405155	22.87409285	2.61860254	0.737569799	3.550311499	0.000384776	0.005984878	LOC109405155	NW_021838576.1	41176458	41215489	+	2606	protein_coding	uncharacterized LOC109405155%2C transcript variant X4	-
109422992	29.02153321	2.612623061	0.659244661	3.963055321	7.40E-05	0.001850157	LOC109422992	NW_021837156.1	770411	1209318	+	8035	protein_coding	rho GTPase-activating protein 190-like%2C transcript variant X6	RhoGAP
109406566	331.5368426	2.611787865	0.797494989	3.274989686	0.001056658	0.012270664	LOC109406566	NW_021838153.1	19229259	19284510	+	3735	protein_coding	mitogen-activated protein kinase kinase kinase kinase 4	CNH
115257693	33.3504838	2.607668252	0.687588448	3.792484091	0.000149148	0.003143234	LOC115257693	NW_021838909.1	11538805	11560130	+	2364	protein_coding	SHC-transforming protein 2-like	PID
109420654	35.63066865	2.606802411	0.802389846	3.248797857	0.001158938	0.013169516	LOC109420654	NW_021838687.1	41639083	41703314	+	6884	protein_coding	zinc finger protein 420%2C transcript variant X50	zf-C2H2
109621532	105.9250489	2.593457588	0.844871869	3.069646042	0.002143126	0.02033453	LOC109621532	NW_021838621.1	3304207	3366601	+	7764	protein_coding	uncharacterized LOC109621532%2C transcript variant X1	-
109433229	120.1871425	2.591901814	0.513159837	5.050866472	4.40E-07	4.99E-05	LOC109433229	NW_021837046.1	53246854	54195104	-	19716	protein_coding	protein split ends	-
115253632	46.1252511	2.588600125	0.580190647	4.461637113	8.13E-06	0.000372737	LOC115253632	NW_021838233.1	18479334	18500880	-	2754	pseudogene	-	-
109411503	41.10448304	2.585126518	0.695577072	3.716520602	0.000201985	0.003871256	LOC109411503	NW_021837822.1	20246053	20282185	-	4695	protein_coding	F-box only protein 11	zf-UBR1
109409861	55.11749465	2.582849932	0.64211681	4.02239887	5.76E-05	0.00152221	LOC109409861	NW_021838465.1	28622948	29160517	-	2368	protein_coding	ras-related protein Rap-2a%2C transcript variant X2	-
109425428	44.82776666	2.581966372	0.621193234	4.156462486	3.23E-05	0.001002822	LOC109425428	NW_021837711.1	19662050	19703999	+	3212	protein_coding	protein TRC8 homolog	-
109422257	63.36488931	2.57766447	0.516361475	4.991976738	5.98E-07	6.08E-05	LOC109422257	NW_021837931.1	39105120	39260754	-	5292	protein_coding	oxidative stress-induced growth inhibitor 2-like%2C transcript variant X1	-
109622630	21.38585393	2.576948295	0.81838821	3.148809164	0.001639372	0.016856103	LOC109622630	NW_021838810.1	1769018	2189911	-	3004	protein_coding	potassium voltage-gated channel subfamily KQT member 1-like%2C transcript variant X2	Ion_trans
115260086	27.99737001	2.576289902	0.766501895	3.361100498	0.000776326	0.00985786	LOC115260086	NW_021839197.1	419821	466895	+	5272	pseudogene	-	-
109430545	73.63751876	2.575353586	0.952631566	2.703409878	0.006863206	0.045870237	LOC109430545	NW_021838665.1	1619459	1641394	+	2827	protein_coding	PX domain-containing protein kinase-like protein	PX
109401334	15.1251119	2.574341202	0.894775157	2.87708167	0.004013717	0.031713115	LOC109401334	NW_021837045.1	99383269	99406748	-	3117	pseudogene	-	-
109407933	57.83980994	2.57290439	0.504594007	5.098959474	3.42E-07	4.26E-05	LOC109407933	NW_021838466.1	1929766	2406990	-	3838	protein_coding	serine/threonine-protein kinase tricorner%2C transcript variant X1	Pkinase
109408361	25.83375978	2.566598995	0.840664424	3.053060082	0.002265206	0.02123205	LOC109408361	NW_021838743.1	2959892	3019361	+	6990	protein_coding	uncharacterized LOC109408361%2C transcript variant X1	-
109622957	108.6247161	2.565635744	0.853430742	3.006261221	0.002644817	0.023922017	LOC109622957	NW_021837145.1	1527527	1676015	+	8364	protein_coding	uncharacterized LOC109622957	MBD
109407313	39.71605198	2.565348378	0.625567733	4.100832321	4.12E-05	0.001201504	LOC109407313	NW_021838153.1	138974281	139038514	+	6364	protein_coding	protein timeless%2C transcript variant X6	-
115260565	156.5052992	2.563169784	0.461580109	5.553033449	2.81E-08	6.75E-06	LOC115260565	NW_021837156.1	1616520	1720393	+	7219	protein_coding	breast carcinoma-amplified sequence 3 homolog	-
novel.868	19.78756276	2.556634717	0.785084742	3.256507969	0.001127918	0.012951228	-	NW_021838407.1	951669	952883	-	1126	-	-	-
115259975	121.2273922	2.544070238	0.454656786	5.595584008	2.20E-08	5.72E-06	LOC115259975	NW_021839161.1	38910	81383	-	1186	protein_coding	MOB kinase activator-like 2	-
115259956	301.5692509	2.54307532	0.740442087	3.434536425	0.000593568	0.008209424	LOC115259956	NW_021839153.1	2301299	2320681	-	5899	protein_coding	microtubule-actin cross-linking factor 1-like	-
109403224	137.135902	2.543073055	0.918018546	2.770176123	0.005602599	0.03972799	LOC109403224	NW_021838576.1	12280448	12403586	-	9756	protein_coding	la-related protein Larp4B%2C transcript variant X10	-
109415922	40.25354018	2.541451208	0.656482529	3.871315834	0.000108249	0.002461993	LOC109415922	NW_021837822.1	19777866	19825176	-	4747	protein_coding	F-box only protein 11%2C transcript variant X3	zf-UBR1
109402732	88.56113152	2.536765206	0.500325409	5.070230612	3.97E-07	4.59E-05	LOC109402732	NW_021838576.1	15394272	15566787	+	4031	protein_coding	rho-related BTB domain-containing protein 1-like	Ras
109423324	59.18543091	2.530341922	0.645824492	3.918002419	8.93E-05	0.002125141	LOC109423324	NW_021838153.1	83030512	83238059	-	10679	protein_coding	uncharacterized LOC109423324%2C transcript variant X1	-
109425342	78.86972465	2.522965501	0.421772604	5.981814548	2.21E-09	9.37E-07	LOC109425342	NW_021838410.1	312824	431860	+	2960	pseudogene	PF13520:Amino acid permease	-
109423006	46.60649668	2.518243156	0.691763938	3.640321527	0.000272298	0.004746141	LOC109423006	NW_021838437.1	683474	733207	-	3575	protein_coding	katanin p80 WD40 repeat-containing subunit B1-like	WD40
109418326	74.06519953	2.517518807	0.543807629	4.629428996	3.67E-06	0.000211769	LOC109418326	NW_021837045.1	8459515	8537474	+	5524	protein_coding	protein tramtrack%2C beta isoform-like%2C transcript variant X5	BTB
109429705	61.63955119	2.514890961	0.56674161	4.437456005	9.10E-06	0.000401571	LOC109429705	NW_021837378.1	3301343	3309637	+	2566	protein_coding	ubiA prenyltransferase domain-containing protein 1 homolog	UbiA
115254673	13.63642456	2.514623001	0.785429258	3.201590689	0.00136671	0.014723566	LOC115254673	NW_021838654.1	2588707	2727072	+	1483	lncRNA	uncharacterized LOC115254673	-
115261557	31.70464156	2.514058133	0.616843257	4.075683902	4.59E-05	0.001299519	LOC115261557	NW_021837267.1	56089090	56102301	-	1910	protein_coding	cAMP-dependent protein kinase catalytic subunit 1%2C transcript variant X1	Pkinase
109408006	33.88144945	2.5048503	0.665350068	3.764710368	0.000166742	0.003394996	LOC109408006	NW_021838576.1	46365031	46400502	-	2593	protein_coding	putative protein TPRXL%2C transcript variant X1	-
109422675	16.86279191	2.502943742	0.742579499	3.370607114	0.000750027	0.009635102	LOC109422675	NW_021838154.1	23449004	23537489	-	5154	protein_coding	ataxin-2 homolog%2C transcript variant X7	-
109402653	53.93795563	2.498523883	0.480844578	5.196115327	2.03E-07	2.89E-05	LOC109402653	NW_021838430.1	250243	255637	+	985	protein_coding	uncharacterized LOC109402653	-
115254005	68.1233817	2.497841223	0.537835596	4.64424676	3.41E-06	0.000205488	LOC115254005	NW_021837046.1	45117952	45119546	+	1595	protein_coding	zinc finger CCCH domain-containing protein 11B-like	-
109622714	25.53427359	2.495509031	0.755724803	3.302139907	0.000959502	0.011427676	LOC109622714	NW_021838153.1	35218627	35354968	-	1443	protein_coding	tyrosine-protein kinase Src42A-like	-
109417633	23.549053	2.49147763	0.690594773	3.607727322	0.000308891	0.005182615	LOC109417633	NW_021838687.1	95460259	95581689	+	2346	protein_coding	PQ-loop repeat-containing protein 1-like%2C transcript variant X1	-
109413710	208.9782072	2.491304386	0.694987194	3.58467668	0.000337496	0.005482793	LOC109413710	NW_021838577.1	5285208	5577074	-	7127	protein_coding	dual specificity tyrosine-phosphorylation-regulated kinase 1B%2C transcript variant X1	-
109420302	311.5868497	2.489623961	0.63127959	3.943773884	8.02E-05	0.001951463	LOC109420302	NW_021838509.1	75488	369950	+	7391	protein_coding	dedicator of cytokinesis protein 9	Ded_cyto
109398792	181.8028341	2.488799733	0.764738121	3.254447065	0.001136133	0.013006651	LOC109398792	NW_021837267.1	23608131	23901115	+	4592	protein_coding	uncharacterized LOC109398792%2C transcript variant X1	-
115253831	50.25956039	2.485519907	0.53170665	4.674607525	2.95E-06	0.000186835	LOC115253831	NW_021837045.1	35908905	36000988	+	6031	protein_coding	DENN domain-containing protein Crag-like	DENN
109414765	20.95289703	2.48518292	0.849128789	2.92674439	0.003425303	0.028610037	LOC109414765	NW_021838432.1	4128989	4429645	-	5050	protein_coding	G protein-coupled receptor kinase 2-like%2C transcript variant X8	Pkinase
109397267	12.27969159	2.484977153	0.87485974	2.840429202	0.004505287	0.034452669	LOC109397267	NW_021837711.1	1973465	2075485	-	11164	pseudogene	-	-
109399285	17.8116216	2.484631165	0.893857266	2.779673288	0.005441361	0.038901373	LOC109399285	NW_021838153.1	91170676	91495592	+	4319	protein_coding	tyrosine-protein kinase Src64B%2C transcript variant X1	Pkinase_Tyr
109417380	54.28656333	2.48419841	0.628408443	3.953158873	7.71E-05	0.001903603	LOC109417380	NW_021837045.1	57769778	57965599	-	5363	protein_coding	tyrosine-protein kinase TXK-like%2C transcript variant X1	Pkinase_Tyr
109421775	35.55908011	2.481544147	0.785321438	3.159908832	0.001578185	0.016425965	LOC109421775	NW_021838721.1	1327556	1378394	-	8491	protein_coding	histone acetyltransferase KAT6A	MOZ_SAS
109431289	33.42856216	2.481520962	0.604543052	4.104787831	4.05E-05	0.001185638	LOC109431289	NW_021837190.1	28895	211788	-	10334	protein_coding	platelet binding protein GspB-like	-
109405301	13.41995332	2.481345255	0.889811215	2.788619893	0.005293315	0.03822474	LOC109405301	NW_021838976.1	2309955	2373720	+	4816	protein_coding	A-kinase anchor protein 1%2C mitochondrial%2C transcript variant X4	KH_1
109621640	11.0282945	2.478878706	0.888132979	2.791112103	0.005252728	0.038055627	LOC109621640	NW_021838932.1	617964	860450	+	6082	protein_coding	1-phosphatidylinositol 4%2C5-bisphosphate phosphodiesterase%2C transcript variant X7	-
109417794	209.51872	2.473904617	0.725957746	3.407780453	0.000654936	0.00881207	LOC109417794	NW_021838153.1	9470518	9835303	-	2676	protein_coding	protein GDAP2 homolog%2C transcript variant X2	-
109409253	18.60642768	2.465987408	0.787148532	3.132810781	0.00173141	0.017533384	LOC109409253	NW_021839020.1	11257399	11259196	+	1722	protein_coding	2-oxoglutarate and iron-dependent oxygenase domain-containing protein 3-like	-
115259176	15.34812073	2.462622224	0.848177138	2.903429147	0.003691005	0.029996985	LOC115259176	NW_021839050.1	18191	179595	+	4934	pseudogene	-	-
109402099	52.64706191	2.462270942	0.682059492	3.610053041	0.000306134	0.005158919	LOC109402099	NW_021838687.1	14060923	14135360	+	7979	protein_coding	rap guanine nucleotide exchange factor 2%2C transcript variant X7	PDZ
109397769	61.79104452	2.462032419	0.580608206	4.240436826	2.23E-05	0.000774843	LOC109397769	NW_021838554.1	1703069	1873781	-	5706	protein_coding	rho GTPase-activating protein 26-like%2C transcript variant X2	RhoGAP
109409016	178.1597355	2.458035036	0.797310651	3.082907565	0.002049888	0.019742712	LOC109409016	NW_021839164.1	1277504	1331324	+	11702	protein_coding	uncharacterized LOC109409016	SNF2_N
115261070	96.93159733	2.457417972	0.867929992	2.831355058	0.004635124	0.035105287	LOC115261070	NW_021837259.1	12611	73583	-	2820	protein_coding	G-box-binding factor-like%2C transcript variant X2	-
109427944	39.06419774	2.455752147	0.739900207	3.319031573	0.000903302	0.010962446	LOC109427944	NW_021838748.1	235508	253260	-	9489	protein_coding	multiple epidermal growth factor-like domains protein 8	CUB
109406857	116.969878	2.451507395	0.480081006	5.106445299	3.28E-07	4.13E-05	LOC109406857	NW_021837778.1	10129	19118	+	5780	protein_coding	brefeldin A-inhibited guanine nucleotide-exchange protein 1	Sec7
109428220	43.31430186	2.450369347	0.653760504	3.748114684	0.000178169	0.003547662	LOC109428220	NW_021838233.1	14623743	14678620	-	15883	protein_coding	transmembrane protein KIAA1109 homolog%2C transcript variant X3	-
109421526	62.75565145	2.436973463	0.6463467	3.770381223	0.000162998	0.003340922	LOC109421526	NW_021838485.1	437279	612329	-	7802	protein_coding	uncharacterized LOC109421526	-
109426502	26.02297848	2.431881103	0.707203512	3.438728828	0.000584452	0.008134644	LOC109426502	NW_021838743.1	3635632	3642156	-	6523	protein_coding	uncharacterized LOC109426502	-
109408854	16.06029981	2.429390227	0.881300003	2.756598454	0.005840603	0.040803675	LOC109408854	NW_021837334.1	576167	593504	-	2741	protein_coding	protein UBASH3A homolog%2C transcript variant X1	UBA
115260628	39.87329401	2.42742678	0.608449071	3.989531571	6.62E-05	0.001705306	LOC115260628	NW_021837156.1	21015919	21044184	-	1182	protein_coding	BTB/POZ domain-containing protein KCTD5-like	K_tetra
115253959	198.7213847	2.427050646	0.715522246	3.391998867	0.000693847	0.00918271	LOC115253959	NW_021838754.1	254648	284691	-	3874	protein_coding	methenyltetrahydrofolate synthase domain-containing protein-like	-
115259979	13.89130201	2.423950803	0.849994973	2.851723692	0.004348288	0.033612748	LOC115259979	NW_021837054.1	32160	35953	+	3172	protein_coding	sarcolemmal membrane-associated protein-like	FHA
115267111	23.6833583	2.423659521	0.691835485	3.503231007	0.000459651	0.006831129	LOC115267111	NW_021837045.1	116071807	116902431	-	5957	pseudogene	-	-
115263745	13.9336122	2.422812979	0.743979301	3.256559657	0.001127712	0.012951228	LOC115263745	NW_021837711.1	23702388	23797820	-	4956	protein_coding	uncharacterized LOC115263745	-
109432794	44.1540313	2.422182925	0.616571909	3.928467855	8.55E-05	0.002050728	LOC109432794	NW_021838153.1	163264166	163318968	+	3219	protein_coding	RING finger and SPRY domain-containing protein 1-like	SPRY
109423652	101.4725129	2.421293175	0.858508899	2.820347206	0.004797171	0.035890502	LOC109423652	NW_021837822.1	25944880	25984686	+	7191	protein_coding	la-related protein 1-like%2C transcript variant X2	-
109426325	32.24100024	2.420550431	0.549575487	4.404400286	1.06E-05	0.000447954	LOC109426325	NW_021838621.1	2391482	2458336	-	5123	protein_coding	jmjC domain-containing histone demethylation protein 1	zf-CXXC
115257793	110.8276437	2.4162165	0.850721515	2.840196772	0.004508571	0.034452669	LOC115257793	NW_021838909.1	16796384	16811267	+	4054	pseudogene	-	-
109409981	15.98305244	2.416083287	0.82714733	2.920982997	0.003489289	0.028955438	LOC109409981	NW_021839120.1	58833	157012	-	3955	pseudogene	-	-
109422732	38.27276063	2.414761529	0.645988385	3.738088154	0.000185425	0.00364487	LOC109422732	NW_021838154.1	18649292	18736349	-	8008	protein_coding	ubiquitin carboxyl-terminal hydrolase 32%2C transcript variant X4	UCH
109429695	15.98042839	2.414399977	0.691992505	3.489055097	0.000484731	0.007054181	LOC109429695	NW_021837378.1	16023127	16029876	+	3358	protein_coding	trithorax group protein osa-like	-
115253811	34.94756505	2.413301952	0.76567797	3.151849793	0.001622397	0.016760815	LOC115253811	NW_021838233.1	5150853	5177679	-	7051	protein_coding	zinc finger protein 609-like	-
109622061	38.24912391	2.406979447	0.65251484	3.688773495	0.000225338	0.004152588	LOC109622061	NW_021837045.1	162373092	162602600	-	4510	protein_coding	serine/threonine-protein kinase pak-1-like	-
109418633	69.48875758	2.406790663	0.544560587	4.419693092	9.88E-06	0.000426713	LOC109418633	NW_021838909.1	23653582	23669864	-	1764	protein_coding	pre-mRNA-splicing factor 38B%2C transcript variant X2	-
109413664	27.71825817	2.403995288	0.674530837	3.56395165	0.000365313	0.005763915	LOC109413664	NW_021837045.1	79363923	79367722	-	3351	protein_coding	Hermansky-Pudlak syndrome 5 protein homolog	-
109416225	154.7372442	2.403938174	0.400416352	6.003596409	1.93E-09	9.37E-07	LOC109416225	NW_021837600.1	30426859	30561989	-	5017	protein_coding	GATA zinc finger domain-containing protein 14%2C transcript variant X1	-
109406399	236.2938395	2.401101968	0.401239691	5.9842085	2.17E-09	9.37E-07	LOC109406399	NW_021837822.1	27597444	27645629	-	7187	protein_coding	la-related protein 1-like	-
109423769	35.11444873	2.395734312	0.685237452	3.49621041	0.000471916	0.006939522	LOC109423769	NW_021838576.1	70971650	70995994	-	2866	protein_coding	coiled-coil domain-containing protein 6%2C transcript variant X2	-
109401184	80.73070006	2.394588571	0.519974672	4.605202327	4.12E-06	0.000234297	LOC109401184	NW_021838481.1	493103	726333	-	7578	protein_coding	uncharacterized LOC109401184	RhoGEF
novel.1756	70.82083472	2.389172137	0.453267482	5.270998327	1.36E-07	2.15E-05	-	NW_021839093.1	142378	144665	-	2266	-	-	-
109408282	22.95249484	2.387235468	0.798864025	2.98828761	0.002805454	0.024909966	LOC109408282	NW_021838971.1	190176	218890	-	4400	protein_coding	attractin	-
109403809	380.6793689	2.387161843	0.682684846	3.49672599	0.000471005	0.006932765	LOC109403809	NW_021837589.1	1135369	1197929	-	2611	protein_coding	uncharacterized LOC109403809	-
109430450	91.90056196	2.382797495	0.49566155	4.807307521	1.53E-06	0.000116262	LOC109430450	NW_021837045.1	142581130	142613274	+	3309	protein_coding	ribosome-binding protein 1-like	-
109406489	43.21956702	2.381862659	0.745009793	3.19708906	0.001388221	0.014882655	LOC109406489	NW_021838563.1	76340	107770	-	1685	pseudogene	-	-
109408972	13.48048935	2.381294012	0.824623651	2.887734312	0.003880275	0.031107038	LOC109408972	NW_021838465.1	76437912	76461478	+	1744	protein_coding	alpha/beta hydrolase domain-containing protein 17B-like	-
109407240	105.1987017	2.380075936	0.396962658	5.995717454	2.03E-09	9.37E-07	LOC109407240	NW_021839020.1	51905958	51961551	+	2861	protein_coding	homocysteine-responsive endoplasmic reticulum-resident ubiquitin-like domain member 2 protein	ubiquitin
109399839	44.03207577	2.377361459	0.631939122	3.762010257	0.000168553	0.003422788	LOC109399839	NW_021838410.1	7029710	7174105	+	5402	protein_coding	serine/threonine-protein phosphatase 2A 56 kDa regulatory subunit epsilon isoform-like%2C transcript variant X1	-
109407831	36.51383965	2.375553488	0.671655541	3.536862785	0.00040491	0.006228635	LOC109407831	NW_021838153.1	71389954	71411858	-	4397	protein_coding	cell division cycle protein 27 homolog%2C transcript variant X4	TPR_1
109411576	165.9217306	2.372087555	0.446991547	5.306783919	1.12E-07	1.85E-05	LOC109411576	NW_021838876.1	2254149	2311952	+	4352	pseudogene	-	-
109411249	53.22393439	2.370884785	0.617644137	3.838593522	0.000123741	0.002729415	LOC109411249	NW_021839032.1	1806698	1842452	-	2259	protein_coding	MTOR-associated protein MEAK7%2C transcript variant X2	-
109410008	48.98077894	2.37009374	0.607323636	3.902521817	9.52E-05	0.002241478	LOC109410008	NW_021838153.1	49986871	50125246	+	12876	protein_coding	nascent polypeptide-associated complex subunit alpha%2C muscle-specific form-like	-
115258752	33.38397058	2.364764019	0.752405617	3.142937754	0.001672614	0.017118647	LOC115258752	NW_021839020.1	2643763	3207314	-	6533	protein_coding	neurogenic protein mastermind-like	-
109415531	37.05971008	2.362130629	0.677575282	3.4861523	0.000490022	0.007103699	LOC109415531	NW_021838418.1	751374	870320	+	4617	pseudogene	-	-
109623299	51.26964849	2.359030128	0.586346426	4.02327024	5.74E-05	0.001519201	LOC109623299	NW_021837489.1	32888381	33272034	-	10571	protein_coding	uncharacterized LOC109623299	-
novel.1827	23.66067743	2.358985614	0.705942992	3.341609223	0.000832942	0.010348268	-	NW_021839197.1	1563496	1569284	+	3770	-	-	-
109408687	69.62362399	2.35884152	0.593458685	3.974735865	7.05E-05	0.001784921	LOC109408687	NW_021838153.1	78021757	78160868	-	8122	protein_coding	kinesin-like protein KIF13A%2C transcript variant X10	Kinesin
109428128	74.21597469	2.357998676	0.544119985	4.333600566	1.47E-05	0.000570124	LOC109428128	NW_021837123.1	826721	839729	-	3001	protein_coding	ras GTPase-activating protein 1-like	SH2
109623149	26.78387913	2.354050946	0.699901337	3.363403987	0.000769876	0.00979372	LOC109623149	NW_021838153.1	86064211	86088561	-	3356	protein_coding	putative cyclin-dependent serine/threonine-protein kinase DDB_G0272797/DDB_G0274007	-
109428661	74.0041519	2.353300488	0.472261004	4.983050613	6.26E-07	6.24E-05	LOC109428661	NW_021838576.1	85588521	85677610	-	4501	protein_coding	F-box/WD repeat-containing protein 7	-
109415698	24.60416237	2.350487481	0.82388647	2.852926424	0.004331865	0.033519552	LOC109415698	NW_021837822.1	28153264	28181983	-	7997	protein_coding	uncharacterized LOC109415698	PH
109418212	77.91798632	2.349921137	0.501075598	4.689753691	2.74E-06	0.000177185	LOC109418212	NW_021838488.1	4400615	4491285	-	7594	protein_coding	homeobox protein cut	CUT
115264210	170.3802657	2.343607722	0.717073125	3.268296691	0.001081969	0.01253614	LOC115264210	NW_021837822.1	31201579	31204327	+	2686	protein_coding	segmentation protein cap'n'collar-like	bZIP_Maf
115259479	46.19141934	2.343294057	0.673294221	3.480341851	0.000500774	0.007211903	LOC115259479	NW_021839130.1	41040486	41119767	+	6716	protein_coding	GIGYF family protein CG11148-like%2C transcript variant X2	-
109408206	21.61392578	2.341858977	0.71430972	3.278492384	0.001043632	0.012137754	LOC109408206	NW_021838343.1	6490695	6507866	-	1573	protein_coding	probable Ufm1-specific protease 1%2C transcript variant X2	DUF1671
115260405	27.49076573	2.336134596	0.654729765	3.568089798	0.000359593	0.005714778	LOC115260405	NW_021837134.1	300173	302969	-	1650	protein_coding	uncharacterized LOC115260405	-
109417524	14.45151828	2.333788611	0.862095445	2.707111637	0.006787143	0.045540305	LOC109417524	NW_021839020.1	81448781	81477800	-	5336	pseudogene	-	-
109419118	43.86539844	2.331547768	0.583757648	3.994033784	6.50E-05	0.001676041	LOC109419118	NW_021839020.1	6728950	7128552	-	8248	protein_coding	neurogenic protein mastermind-like	-
109417814	66.10129334	2.330092358	0.599584029	3.886181492	0.000101833	0.002350896	LOC109417814	NW_021838153.1	8397569	8422482	+	6184	protein_coding	golgin subfamily A member 4-like	-
109418308	51.95347789	2.32122719	0.494471501	4.694359906	2.67E-06	0.000175272	LOC109418308	NW_021837045.1	2906150	3002628	+	5287	protein_coding	non-canonical poly(A) RNA polymerase protein Trf4-1%2C transcript variant X2	NTP_transf_2
109405190	114.783194	2.319149445	0.437032609	5.306582159	1.12E-07	1.85E-05	LOC109405190	NW_021837856.1	69534	143306	+	3954	protein_coding	uncharacterized LOC109405190%2C transcript variant X1	-
109411635	71.13674608	2.315280479	0.617403971	3.750025246	0.000176817	0.003529897	LOC109411635	NW_021837267.1	37197276	37213233	+	3671	pseudogene	-	-
109403844	69.14562243	2.314436312	0.583962532	3.963330157	7.39E-05	0.001850157	LOC109403844	NW_021838835.1	4822	274846	+	2665	protein_coding	ETS-like protein pointed	SAM_PNT
109430601	69.13034131	2.312461325	0.500413766	4.621098538	3.82E-06	0.000218659	LOC109430601	NW_021838576.1	70152402	70375636	+	9856	protein_coding	triple functional domain protein%2C transcript variant X1	-
109409413	52.35885157	2.309921347	0.541341504	4.267031676	1.98E-05	0.00070888	LOC109409413	NW_021838798.1	11725393	11906259	+	7870	protein_coding	nuclear pore complex protein DDB_G0274915-like%2C transcript variant X3	-
109400731	73.18079573	2.307544737	0.523112861	4.411179517	1.03E-05	0.000439645	LOC109400731	NW_021838576.1	18107406	18136811	+	3956	protein_coding	patj homolog	PDZ
115253625	33.74251866	2.306837439	0.732152065	3.15076273	0.001628447	0.016789739	LOC115253625	NW_021838976.1	2892311	2930527	-	5133	protein_coding	A-kinase anchor protein 1%2C mitochondrial-like%2C transcript variant X7	KH_1
109408169	43.0297673	2.30229767	0.612135034	3.761094436	0.000169172	0.003426282	LOC109408169	NW_021838343.1	4799676	5169605	+	5361	protein_coding	calsyntenin-1-like%2C transcript variant X1	-
109426385	421.5989905	2.292301805	0.788004487	2.908995879	0.003625916	0.029688037	LOC109426385	NW_021838465.1	85745122	86013406	-	10320	protein_coding	insulin-like growth factor 2 mRNA-binding protein 1%2C transcript variant X7	KH_1
115270170	60.96057108	2.287483069	0.597216963	3.83023794	0.000128019	0.00280811	LOC115270170	NW_021838576.1	50007821	50084944	-	7060	protein_coding	AF4/FMR2 family member 4-like%2C transcript variant X2	UCH
115259959	38.8227347	2.284653749	0.636805968	3.587676409	0.000333638	0.005443157	LOC115259959	NW_021839153.1	1551234	1590123	+	3962	protein_coding	oxidative stress-induced growth inhibitor 2-like	-
109621308	39.57453233	2.284146043	0.626487016	3.645959111	0.000266396	0.004706233	LOC109621308	NW_021838153.1	159066204	159138796	-	5125	protein_coding	DENN domain-containing protein 1A-like%2C transcript variant X2	DENN
109407558	92.89443778	2.283703472	0.509890864	4.478808376	7.51E-06	0.000351322	LOC109407558	NW_021837378.1	52659248	52705204	-	12457	protein_coding	uncharacterized LOC109407558%2C transcript variant X7	PHD
115267360	35.68747956	2.281822426	0.531013607	4.297107264	1.73E-05	0.000647756	LOC115267360	NW_021838432.1	8720476	8727359	+	1004	pseudogene	-	-
115270297	57.31067237	2.276765858	0.542335673	4.198075053	2.69E-05	0.000879289	LOC115270297	NW_021838576.1	72588190	72819988	-	9486	protein_coding	triple functional domain protein-like	-
109410465	96.93828069	2.276034963	0.430947268	5.281469752	1.28E-07	2.05E-05	LOC109410465	NW_021837045.1	50439205	50484039	-	2052	protein_coding	cysteine-rich hydrophobic domain-containing protein 2%2C transcript variant X3	-
109432601	78.65264812	2.275727648	0.529513456	4.297771138	1.73E-05	0.000647577	LOC109432601	NW_021838521.1	6944527	7056746	-	12971	protein_coding	neurobeachin-like%2C transcript variant X7	-
109408393	25.50453333	2.268577674	0.827972011	2.739920726	0.0061454	0.042325791	LOC109408393	NW_021837045.1	190197633	190834212	-	9338	protein_coding	trithorax group protein osa-like	ARID
115255872	258.3810915	2.265717176	0.799818999	2.832787392	0.004614407	0.035017484	LOC115255872	NW_021838721.1	61128	151771	+	4934	protein_coding	flocculation protein FLO11-like	-
109416505	13.70429941	2.259618009	0.744985297	3.033104165	0.00242052	0.022304819	LOC109416505	NW_021838343.1	12914339	13069436	+	3256	misc_RNA	uncharacterized LOC109416505	-
109429206	95.44670498	2.259159307	0.459558269	4.915936587	8.84E-07	7.89E-05	LOC109429206	NW_021838544.1	308741	359795	+	2713	pseudogene	PF00571:CBS domain	CBS
115254119	18.58395216	2.255113812	0.823872354	2.73721263	0.006196223	0.042580311	LOC115254119	NW_021837045.1	33670059	33769578	+	6389	protein_coding	DENN domain-containing protein Crag-like%2C transcript variant X2	DENN
109401058	35.80206326	2.253713352	0.732059158	3.078594573	0.002079795	0.019905869	LOC109401058	NW_021837045.1	182904971	182999158	+	3914	protein_coding	RAC serine/threonine-protein kinase	Pkinase
109402021	49.56499572	2.248570071	0.599266394	3.752204518	0.000175286	0.00351407	LOC109402021	NW_021838577.1	4382010	4633159	+	4300	protein_coding	dual specificity tyrosine-phosphorylation-regulated kinase 1B-like%2C transcript variant X1	-
109418672	16.35347898	2.244823691	0.795369055	2.822367398	0.004767053	0.035769208	LOC109418672	NW_021838825.1	49299	94644	-	3596	protein_coding	uncharacterized LOC109418672%2C transcript variant X1	RGS
109411213	108.0295728	2.244477929	0.478214137	4.69345792	2.69E-06	0.000175272	LOC109411213	NW_021837378.1	49044522	49108322	+	6678	protein_coding	protein sprint%2C transcript variant X3	VPS9
109398534	20.26532946	2.243811693	0.722944801	3.103710948	0.001911099	0.018759078	LOC109398534	NW_021839020.1	72755729	72962535	-	5664	protein_coding	GTPase-activating protein skywalker%2C transcript variant X4	-
109399932	65.58824302	2.241844895	0.557463178	4.021512062	5.78E-05	0.001522712	LOC109399932	NW_021838410.1	10848782	10970885	+	7292	protein_coding	ecotropic viral integration site 5 ortholog%2C transcript variant X1	-
109425248	192.9711436	2.240079854	0.412109301	5.435644975	5.46E-08	1.06E-05	LOC109425248	NW_021839130.1	57548811	57689391	-	4930	protein_coding	filaggrin%2C transcript variant X5	RhoGAP
novel.942	28.84045119	2.237142584	0.604825351	3.6988241	0.000216601	0.004052619	-	NW_021838461.1	202136	220565	-	1112	-	-	-
109407428	15.42816533	2.237001092	0.713814084	3.133870768	0.001725168	0.017482167	LOC109407428	NW_021837600.1	35097594	35111645	-	4877	protein_coding	serine-rich adhesin for platelets	-
115264677	19.98484553	2.235090448	0.760669158	2.938321378	0.003299948	0.027896913	LOC115264677	NW_021837045.1	40279941	40347442	+	5132	protein_coding	sericin 1-like	-
115260186	44.15694744	2.234065014	0.524897184	4.256195466	2.08E-05	0.000736452	LOC115260186	NW_021837069.1	174877	220453	-	5039	protein_coding	mucin-5AC-like	DSPc
109401902	53.74971113	2.232039129	0.534603539	4.175129729	2.98E-05	0.000944644	LOC109401902	NW_021838699.1	1938406	2039831	+	5620	protein_coding	protein kibra-like	WW
109622534	59.59490617	2.227779839	0.53809089	4.140155281	3.47E-05	0.001054232	LOC109622534	NW_021838508.1	619060	674112	-	8976	protein_coding	uncharacterized LOC109622534%2C transcript variant X3	-
109408161	242.4069658	2.219347892	0.349132653	6.356746842	2.06E-10	1.76E-07	LOC109408161	NW_021838343.1	4121442	4184560	-	4442	protein_coding	ran-binding protein 9-like%2C transcript variant X2	SPRY
115261186	17.29871677	2.215906461	0.727639496	3.0453356	0.002324208	0.021626306	LOC115261186	NW_021837267.1	51929191	51933093	+	854	lncRNA	uncharacterized LOC115261186	-
novel.1403	23.92775944	2.214609199	0.716318141	3.091655889	0.001990434	0.019339968	-	NW_021838699.1	3849408	3851731	+	1193	-	-	-
115254096	87.20643977	2.213730888	0.531878339	4.162100097	3.15E-05	0.000987851	LOC115254096	NW_021837489.1	44112079	44236529	+	4810	pseudogene	-	-
109426106	29.77793505	2.213477454	0.674112706	3.283542103	0.001025113	0.011998959	LOC109426106	NW_021838518.1	242150	333577	+	5984	protein_coding	DENN domain-containing protein Crag	DENN
109424970	141.8620978	2.210120128	0.458012367	4.825459505	1.40E-06	0.000109407	LOC109424970	NW_021838798.1	86095667	86126508	+	5488	protein_coding	rho-associated protein kinase 1-like%2C transcript variant X3	Pkinase
115269356	45.25813239	2.20802084	0.69025102	3.198866464	0.001379691	0.014811895	LOC115269356	NW_021838547.1	274011	597828	-	8083	protein_coding	dedicator of cytokinesis protein 9-like	Ded_cyto
109409257	24.71192984	2.207826726	0.610210352	3.618140401	0.000296727	0.005047491	LOC109409257	NW_021839164.1	1936067	2205536	-	6306	protein_coding	syntaxin-1A%2C transcript variant X2	SNARE
109622492	360.2325787	2.20576216	0.366792299	6.013654504	1.81E-09	9.37E-07	LOC109622492	NW_021838153.1	78771050	78804927	-	4500	protein_coding	ubiquitin carboxyl-terminal hydrolase 31	-
109412379	17.89192767	2.203337934	0.691587474	3.185913592	0.001442977	0.015319904	LOC109412379	NW_021837046.1	25804718	25962536	-	3255	protein_coding	codanin-1	-
109409249	230.3962016	2.202807883	0.732769861	3.006138763	0.002645882	0.023922017	LOC109409249	NW_021839020.1	11407080	11460248	+	6661	protein_coding	protein son of sevenless%2C transcript variant X1	Histone
109622480	20.71060812	2.202683923	0.730772416	3.014185916	0.002576699	0.023472926	LOC109622480	NW_021838153.1	73420343	73578002	-	4353	protein_coding	SPARC-related modular calcium-binding protein 2%2C transcript variant X6	-
109407770	215.2664973	2.194388797	0.713586235	3.075155728	0.002103927	0.020099242	LOC109407770	NW_021838153.1	108424949	108457176	+	3353	protein_coding	uncharacterized LOC109407770%2C transcript variant X1	-
novel.955	13.99964404	2.191364765	0.79161094	2.768234565	0.005636088	0.039871452	-	NW_021838464.1	724258	727458	-	2961	-	-	-
115258527	154.17625	2.18897192	0.806829639	2.713053432	0.006666636	0.044973894	LOC115258527	NW_021839020.1	19123622	19223861	+	2290	protein_coding	ATP-binding cassette sub-family C member 9-like	-
109416782	39.36282307	2.188889039	0.677903775	3.228908172	0.001242638	0.013864082	LOC109416782	NW_021837378.1	16261217	16270562	-	1962	protein_coding	ubiA prenyltransferase domain-containing protein 1 homolog	UbiA
109400088	27.86055394	2.181852641	0.809602567	2.694967543	0.007039549	0.046723369	LOC109400088	NW_021838610.1	5032359	5071518	+	5221	protein_coding	brain tumor protein%2C transcript variant X2	zf-B_box
109399100	125.1336686	2.181822189	0.436051526	5.003588014	5.63E-07	5.84E-05	LOC109399100	NW_021838465.1	39496658	39621900	-	3447	protein_coding	SH3 domain-binding protein 5 homolog%2C transcript variant X2	-
115254111	33.2791319	2.181392905	0.732183794	2.979296898	0.002889107	0.02540501	LOC115254111	NW_021837711.1	11191271	11255482	-	3204	protein_coding	protein TRC8 homolog	-
109421746	60.66868505	2.179619667	0.59792417	3.645311191	0.000267068	0.004712683	LOC109421746	NW_021838689.1	4854	306832	-	6313	protein_coding	uncharacterized LOC109421746	-
109419953	38.22030781	2.178139074	0.633971665	3.435704139	0.000591016	0.008189372	LOC109419953	NW_021838687.1	53944209	53981952	-	5830	protein_coding	UHRF1-binding protein 1-like	-
115261895	34.24293028	2.170323828	0.609815659	3.558983431	0.000372293	0.005849992	LOC115261895	NW_021837045.1	192753817	192834899	+	3548	pseudogene	-	-
109405539	62.20425895	2.166744403	0.510909681	4.2409539	2.23E-05	0.000774843	LOC109405539	NW_021837931.1	3171216	3195472	-	2538	protein_coding	uncharacterized LOC109405539%2C transcript variant X1	-
115267911	46.37085392	2.16515123	0.623851119	3.470621696	0.000519255	0.007426009	LOC115267911	NW_021838465.1	83435369	83452068	+	2180	protein_coding	uncharacterized LOC115267911	-
115270028	85.1805695	2.163335059	0.55965259	3.865496374	0.000110863	0.002506593	LOC115270028	NW_021838576.1	17688255	17875523	+	4268	protein_coding	rho-related BTB domain-containing protein 1-like%2C transcript variant X1	Ras
115257779	151.5514838	2.161283646	0.436217661	4.954599132	7.25E-07	6.78E-05	LOC115257779	NW_021838909.1	69183737	69277621	+	3700	protein_coding	guanine nucleotide-binding protein G(s) subunit alpha-like%2C transcript variant X1	-
novel.672	19.27298713	2.159634778	0.638118208	3.384380433	0.000713391	0.009373865	-	NW_021838153.1	134982362	135003621	+	8585	-	-	-
109431943	303.2269404	2.159230524	0.6989757	3.089135322	0.0020074	0.019455557	LOC109431943	NW_021838876.1	1961545	2146718	-	3276	protein_coding	tyrosine-protein phosphatase 99A	Y_phosphatase
109622866	100.739599	2.154639151	0.395573782	5.446870463	5.13E-08	1.03E-05	LOC109622866	NW_021837046.1	43646309	43896872	+	6204	protein_coding	probable phospholipid-transporting ATPase VD%2C transcript variant X1	-
115256260	181.0693997	2.148755813	0.717503143	2.994768501	0.002746532	0.024528656	LOC115256260	NW_021838787.1	4076925	4118361	+	3540	protein_coding	disintegrin and metalloproteinase domain-containing protein 10-like	-
109430456	35.09651231	2.14695637	0.679480618	3.15970215	0.001579305	0.016426484	LOC109430456	NW_021837045.1	142699729	142810060	+	3955	protein_coding	ribosomal protein S6 kinase 2 beta%2C transcript variant X1	-
109413857	401.3975594	2.145983249	0.587899168	3.650257333	0.000261978	0.004649574	LOC109413857	NW_021838466.1	2569320	2593632	+	4374	protein_coding	cold shock domain-containing protein E1-like%2C transcript variant X1	CSD
novel.49	18.2676813	2.145598435	0.76295723	2.812213256	0.004920187	0.036507065	-	NW_021837045.1	114555757	114890902	+	1051	-	-	-
109405329	89.23302728	2.13769538	0.433530023	4.93090505	8.18E-07	7.52E-05	LOC109405329	NW_021837156.1	770284	901598	+	6148	protein_coding	rho GTPase-activating protein 190-like	-
109408640	32.89441592	2.133514948	0.696949285	3.061219796	0.002204372	0.020761669	LOC109408640	NW_021838576.1	113722657	113728688	+	996	protein_coding	protein lifeguard 1%2C transcript variant X1	-
115268609	118.9113055	2.13232118	0.431581182	4.940718618	7.78E-07	7.24E-05	LOC115268609	NW_021838477.1	5825957	5884664	+	4885	protein_coding	uncharacterized LOC115268609	-
109433618	34.61700504	2.131197818	0.559398623	3.809801687	0.000139078	0.002990378	LOC109433618	NW_021837800.1	1194615	1205382	+	1303	protein_coding	transmembrane protein 41 homolog	-
115269632	41.72209999	2.129458214	0.582814121	3.653751921	0.000258436	0.004597345	LOC115269632	NW_021838576.1	10727542	11040462	+	2018	protein_coding	protein alan shepard-like	-
109399373	29.84491201	2.129449965	0.771791253	2.759100933	0.005796063	0.040593595	LOC109399373	NW_021838576.1	19829864	21039805	-	7607	protein_coding	peroxidasin%2C transcript variant X4	An_peroxidase
novel.1789	43.67404943	2.129142231	0.623743319	3.41349104	0.000641363	0.008705747	-	NW_021839130.1	3518878	3874169	-	2004	-	-	-
109422608	176.3384163	2.12725565	0.415476948	5.120032919	3.05E-07	3.91E-05	LOC109422608	NW_021838832.1	2929216	2995903	-	2510	protein_coding	3'-5' ssDNA/RNA exonuclease TatD	-
115254554	57.20686891	2.126190543	0.479513138	4.434061078	9.25E-06	0.000404313	LOC115254554	NW_021838634.1	29252	88834	+	2144	protein_coding	tyrosine-protein kinase Src42A	Pkinase_Tyr
109400340	29.8131627	2.126109425	0.576062136	3.690764057	0.000223581	0.004144096	LOC109400340	NW_021838042.1	4805405	4891790	+	1245	protein_coding	neurogenic protein big brain	-
109397699	22.43447381	2.122407573	0.771779921	2.750016574	0.005959225	0.04139639	LOC109397699	NW_021838706.1	177556	240146	-	7042	protein_coding	nuclear pore complex protein Nup153-like	-
115263579	127.5853286	2.121553568	0.473845826	4.477307707	7.56E-06	0.000352521	LOC115263579	NW_021837699.1	48	9052	+	6216	pseudogene	-	-
109621807	54.46054645	2.119098478	0.524166299	4.042798022	5.28E-05	0.001440228	LOC109621807	NW_021838153.1	121868873	122164565	-	7656	protein_coding	signal-induced proliferation-associated 1-like protein 2%2C transcript variant X2	-
109429495	16.19456785	2.116390171	0.674816381	3.136245994	0.001711256	0.017386633	LOC109429495	NW_021837045.1	44152548	44163884	-	1838	protein_coding	protein-S-isoprenylcysteine O-methyltransferase-like	ICMT
109410398	23.37980573	2.110464647	0.688600759	3.064859601	0.002177722	0.020586446	LOC109410398	NW_021838677.1	222240	412360	-	4753	protein_coding	guanine nucleotide exchange factor DBS-like%2C transcript variant X4	-
115253809	25.96917548	2.109300386	0.624111561	3.379684849	0.00072569	0.009489601	LOC115253809	NW_021838576.1	36658709	36726450	-	4115	transcribed_pseudogene	sarcolemmal membrane-associated protein-like	-
novel.841	37.64220973	2.10862433	0.492368657	4.282612834	1.85E-05	0.000676979	-	NW_021838388.1	2709614	2715546	+	3360	-	-	-
115255420	25.04265158	2.105036836	0.57207156	3.679673984	0.000233532	0.004257943	LOC115255420	NW_021838687.1	97277194	97394826	+	3841	protein_coding	serine-rich adhesin for platelets-like%2C transcript variant X1	-
115268824	50.18536829	2.103703657	0.673015096	3.125789703	0.001773283	0.017844754	LOC115268824	NW_021838499.1	7913597	7945470	+	1108	protein_coding	integrator complex subunit 3 homolog%2C transcript variant X2	-
109418899	49.98396519	2.10064091	0.501404674	4.189512023	2.80E-05	0.000899733	LOC109418899	NW_021838532.1	4830123	4856392	-	5759	protein_coding	WD repeat-containing protein 26 homolog%2C transcript variant X4	WD40
115253695	22.30087303	2.098718388	0.779967303	2.690777396	0.007128574	0.047070053	LOC115253695	NW_021837045.1	64670437	64884539	+	3413	protein_coding	tyrosine-protein phosphatase non-receptor type 9-like%2C transcript variant X2	Y_phosphatase
novel.438	47.92665767	2.096599083	0.495013955	4.235434301	2.28E-05	0.000783434	-	NW_021837489.1	37184523	37186962	-	1700	-	-	-
109401167	108.4425842	2.092111059	0.418974253	4.993411989	5.93E-07	6.08E-05	LOC109401167	NW_021838821.1	3220230	3240208	-	2070	protein_coding	neuronal membrane glycoprotein M6-a%2C transcript variant X2	-
109433249	107.4642744	2.090811871	0.520922513	4.013671551	5.98E-05	0.001568831	LOC109433249	NW_021837046.1	54830378	54868245	+	5019	protein_coding	WD repeat-containing protein 7%2C transcript variant X1	-
109426032	78.03172041	2.089581092	0.493065839	4.237935235	2.26E-05	0.000779995	LOC109426032	NW_021838465.1	123146821	123161792	+	2845	protein_coding	ceramide glucosyltransferase	-
109410728	47.73966456	2.086639061	0.559938115	3.726552997	0.000194116	0.00374852	LOC109410728	NW_021838465.1	95497838	95556717	-	1916	protein_coding	MAP kinase-activated protein kinase 2	Pkinase
109413546	37.06979992	2.08546243	0.624665058	3.338529029	0.000842232	0.010418977	LOC109413546	NW_021837489.1	42312184	42353341	-	4455	protein_coding	protein argonaute-2-like%2C transcript variant X3	Piwi
109420211	24.59799073	2.084253626	0.722477711	2.884869105	0.003915764	0.031228475	LOC109420211	NW_021838153.1	46707131	46830082	-	3855	pseudogene	-	-
109408980	50.54529221	2.080547744	0.512019181	4.063417586	4.84E-05	0.001354769	LOC109408980	NW_021838743.1	1319939	1334196	+	3524	protein_coding	kinesin-like protein Klp68D	Kinesin
109422631	31.63262989	2.077346289	0.672945631	3.086945207	0.002022249	0.019545906	LOC109422631	NW_021838576.1	1267108	1301494	-	4183	protein_coding	zinc finger protein 2-like%2C transcript variant X6	zf-C2H2
109427728	25.50880384	2.074624168	0.626489536	3.311506498	0.000927951	0.01112961	LOC109427728	NW_021837073.1	33000	99351	+	4251	protein_coding	cAMP-specific 3'%2C5'-cyclic phosphodiesterase-like	-
109424724	35.31424083	2.072874999	0.694994463	2.982577716	0.002858321	0.025273555	LOC109424724	NW_021837489.1	13905609	14182442	+	7034	protein_coding	patronin	-
109430466	124.1655365	2.072613257	0.446830814	4.638474324	3.51E-06	0.000209666	LOC109430466	NW_021837045.1	141931726	141984800	-	4989	protein_coding	serine/threonine-protein kinase Tao-like%2C transcript variant X3	-
109428491	48.54157408	2.071300426	0.500573019	4.13785871	3.51E-05	0.001061505	LOC109428491	NW_021838798.1	62455875	62541050	+	6108	protein_coding	coronin-7-like%2C transcript variant X1	-
115255890	31.73713191	2.066850455	0.573357783	3.604817999	0.000312372	0.005229587	LOC115255890	NW_021838721.1	182811	218496	+	7694	protein_coding	uncharacterized LOC115255890	MOZ_SAS
109405133	40.68555648	2.065469603	0.66365104	3.112282627	0.001856467	0.018419235	LOC109405133	NW_021838576.1	46431226	46485061	+	2048	protein_coding	UDP-N-acetylglucosamine--peptide N-acetylglucosaminyltransferase 110 kDa subunit-like%2C transcript variant X4	-
115255110	61.78304602	2.06454962	0.644851832	3.201587585	0.001366725	0.014723566	LOC115255110	NW_021838687.1	42357025	42398645	+	5444	protein_coding	leucine-rich repeats and immunoglobulin-like domains protein 2%2C transcript variant X2	I-set
novel.228	22.06899995	2.064017274	0.684798881	3.014048842	0.002577863	0.023472926	-	NW_021837156.1	1429324	1430237	-	430	-	-	-
109407560	29.10940504	2.062157638	0.751022099	2.745801542	0.006036327	0.041799588	LOC109407560	NW_021837378.1	52492131	52494661	+	2364	protein_coding	uncharacterized serine-rich protein C215.13-like	-
109423863	42.02766578	2.056539339	0.579423812	3.549283439	0.000386281	0.005996144	LOC109423863	NW_021838576.1	53907563	53909194	-	776	protein_coding	selenoprotein F-like	-
109410817	247.9117968	2.054656623	0.695245867	2.955294981	0.003123702	0.026850548	LOC109410817	NW_021838787.1	267523	1833246	-	9833	protein_coding	disintegrin and metalloproteinase domain-containing protein 10-like	-
109405079	666.1219287	2.050431202	0.583314877	3.515136137	0.000439529	0.006608857	LOC109405079	NW_021838798.1	15046978	15091502	+	2436	protein_coding	vesicle-associated membrane protein/synaptobrevin-binding protein	Motile_Sperm
115262362	45.5955846	2.048114828	0.605828771	3.380682673	0.00072306	0.00946327	LOC115262362	NW_021837416.1	18853	36430	+	3252	protein_coding	ubiquitin carboxyl-terminal hydrolase 20-like	UCH
109402493	137.8843265	2.047935774	0.479371649	4.272125348	1.94E-05	0.000697754	LOC109402493	NW_021838477.1	7083910	7258703	+	5783	protein_coding	uncharacterized LOC109402493	-
109409116	50.25697185	2.044446793	0.560902686	3.644922453	0.000267472	0.004714394	LOC109409116	NW_021838153.1	129870383	129897215	-	6375	protein_coding	uncharacterized LOC109409116%2C transcript variant X3	-
109412519	36.31296932	2.044255055	0.7030124	2.907850637	0.003639221	0.029717725	LOC109412519	NW_021838576.1	101411815	101453404	-	4187	protein_coding	protein LSM14 homolog B%2C transcript variant X4	-
109413596	22.46642951	2.044022705	0.732842336	2.789171157	0.005284313	0.038194338	LOC109413596	NW_021837408.1	941	40366	+	1428	protein_coding	uncharacterized LOC109413596	-
109427977	47.47777902	2.038925404	0.56801399	3.589568992	0.000331225	0.005426861	LOC109427977	NW_021838488.1	393347	394528	-	910	protein_coding	uncharacterized LOC109427977	-
115253702	523.7906625	2.03645508	0.601341546	3.386519848	0.000707852	0.009311857	LOC115253702	NW_021838153.1	152110598	152138539	+	5267	protein_coding	mitochondrial carrier protein Rim2-like%2C transcript variant X1	Mito_carr
109405214	24.83954041	2.0362006	0.755657135	2.694609112	0.007047125	0.046734554	LOC109405214	NW_021837378.1	44227840	44258347	+	3186	protein_coding	leucine-rich repeat protein soc-2 homolog%2C transcript variant X2	-
115260373	44.9081357	2.03376418	0.644870639	3.153755274	0.001611842	0.01668577	LOC115260373	NW_021837123.1	1664074	1679287	+	4143	pseudogene	-	-
109430704	238.9602462	2.033631879	0.356658337	5.701904784	1.18E-08	3.57E-06	LOC109430704	NW_021838909.1	10248672	10329650	-	8507	protein_coding	autophagy-related protein 2 homolog A	-
109398692	151.7442637	2.029192745	0.446095907	4.548781357	5.40E-06	0.000286549	LOC109398692	NW_021839020.1	40846755	40884254	+	6870	protein_coding	brefeldin A-inhibited guanine nucleotide-exchange protein 1-like	Sec7
109427878	60.93059683	2.027887937	0.489339087	4.144136428	3.41E-05	0.001041057	LOC109427878	NW_021838573.1	347367	386899	+	1660	protein_coding	store-operated calcium entry regulator STIMATE-like	-
115258068	113.8145616	2.024628743	0.450507545	4.494106182	6.99E-06	0.000336217	LOC115258068	NW_021838927.1	32416	45445	+	1705	protein_coding	trafficking protein particle complex subunit 11-like%2C transcript variant X1	-
109411905	78.57856119	2.01487715	0.453915456	4.438882002	9.04E-06	0.000400069	LOC109411905	NW_021838510.1	6784394	6934152	-	4890	protein_coding	voltage-gated potassium channel subunit beta-2%2C transcript variant X1	-
115258271	47.70653904	2.013513218	0.471080394	4.274245423	1.92E-05	0.000693422	LOC115258271	NW_021837046.1	48824951	48876325	-	3390	protein_coding	choline/ethanolamine kinase-like%2C transcript variant X7	Choline_kinase
novel.1142	43.84993717	2.012164425	0.60609552	3.319880051	0.000900561	0.01093783	-	NW_021838576.1	8997670	9216486	+	1535	-	-	-
109422779	56.87288168	2.011825925	0.438605274	4.586871259	4.50E-06	0.000248469	LOC109422779	NW_021837156.1	27786196	27832022	+	2960	pseudogene	-	-
novel.329	29.14979524	2.011443313	0.663878357	3.029837158	0.002446856	0.022484982	-	NW_021837290.1	1217777	1305503	+	1151	-	-	-
109405564	29.77360441	2.008981812	0.636316049	3.157207516	0.001592879	0.016511533	LOC109405564	NW_021837323.1	542850	686025	-	874	protein_coding	remodeling and spacing factor 1-like	-
109416871	796.9137796	2.00709075	0.555266608	3.61464335	0.000300761	0.005101599	LOC109416871	NW_021838898.1	1021356	1078130	+	7970	protein_coding	uncharacterized LOC109416871%2C transcript variant X3	-
115262115	75.23081705	2.003094141	0.389131815	5.147597969	2.64E-07	3.49E-05	LOC115262115	NW_021837378.1	14488115	14506384	+	2811	protein_coding	serine/threonine-protein phosphatase 2A 56 kDa regulatory subunit gamma isoform-like	-
109422047	130.784999	2.002320617	0.410146654	4.881962579	1.05E-06	9.01E-05	LOC109422047	NW_021838798.1	30035631	30584245	-	4504	protein_coding	uncharacterized LOC109422047	-
109399713	296.9327658	2.001286121	0.367631327	5.44373119	5.22E-08	1.03E-05	LOC109399713	NW_021837711.1	40396161	40750653	-	5514	protein_coding	flocculation protein FLO11-like%2C transcript variant X3	-
109409600	141.3629382	2.000507367	0.407922269	4.904138652	9.38E-07	8.28E-05	LOC109409600	NW_021837045.1	142322920	142380216	+	4281	protein_coding	ribosome-binding protein 1-like	-
109430625	72.59513812	1.997832586	0.543730095	3.674309377	0.000238494	0.004332963	LOC109430625	NW_021838576.1	72109169	72119847	-	2410	protein_coding	coiled-coil domain-containing protein 6%2C transcript variant X2	-
109399358	69.19742659	1.994060892	0.416706947	4.785283531	1.71E-06	0.000126633	LOC109399358	NW_021838222.1	943869	964361	-	2954	protein_coding	partitioning defective 6 homolog beta-like	PDZ
109418089	30.30764369	1.993123865	0.57663651	3.456464916	0.00054731	0.007744065	LOC109418089	NW_021837098.1	6167	23746	+	2731	protein_coding	coronin-1C-like	-
115266616	32.34911901	1.981970089	0.611025661	3.243677336	0.001179973	0.013349263	LOC115266616	NW_021838343.1	17281106	17304652	+	5823	protein_coding	uncharacterized LOC115266616	Y_phosphatase
109404349	71.5404557	1.978667772	0.51054161	3.875624892	0.000106351	0.002426013	LOC109404349	NW_021838576.1	89182202	89200076	+	2377	protein_coding	protein ABHD1-like%2C transcript variant X2	-
novel.1622	42.15157845	1.972075002	0.627833081	3.141081701	0.001683251	0.017170275	-	NW_021838909.1	21488294	21492892	-	4536	-	PF00665:Integrase core domain	rve
109414250	129.253391	1.96531418	0.459594294	4.276193598	1.90E-05	0.000692574	LOC109414250	NW_021838120.1	451063	483787	-	6754	protein_coding	helicase domino-like	-
115253817	27.97357167	1.962445714	0.694781118	2.824552456	0.00473467	0.035613253	LOC115253817	NW_021838406.1	236793	312903	+	3058	pseudogene	PF00004:ATPase family associated with various cellular activities (AAA)	AAA
109432974	27.76023948	1.953427935	0.613601809	3.18354331	0.001454843	0.015382064	LOC109432974	NW_021838565.1	4135470	4199283	-	7030	protein_coding	nuclear pore complex protein Nup153-like%2C transcript variant X3	zf-RanBP
109430724	21.29942199	1.946303077	0.671375038	2.898980402	0.003743783	0.030300777	LOC109430724	NW_021838153.1	110604666	110638269	-	5284	protein_coding	uncharacterized LOC109430724	FLYWCH
109422990	179.9198507	1.94523223	0.727834891	2.67262844	0.007525956	0.049060923	LOC109422990	NW_021837156.1	1319359	1429313	+	5955	pseudogene	-	-
109621516	70.46074565	1.944448843	0.423270178	4.593871583	4.35E-06	0.000241141	LOC109621516	NW_021838909.1	14702312	15145571	+	4771	protein_coding	RING finger protein 150	-
115262829	17.23042481	1.93832519	0.652210279	2.971932905	0.002959313	0.025783984	LOC115262829	NW_021837489.1	47455818	47456834	-	828	protein_coding	uncharacterized LOC115262829	-
115265307	21.34215693	1.938176152	0.596451483	3.249511834	0.001156033	0.013155978	LOC115265307	NW_021838153.1	31302401	31352596	-	2981	protein_coding	uncharacterized LOC115265307%2C transcript variant X2	-
109425437	18.76958261	1.937947749	0.637662878	3.039141554	0.002372533	0.021968115	LOC109425437	NW_021837711.1	13574958	13830192	+	3313	protein_coding	ABC transporter G family member 23-like	ABC2_membrane
109402487	100.956204	1.937620568	0.400844912	4.833840993	1.34E-06	0.000106682	LOC109402487	NW_021837378.1	20678207	20768189	+	6712	protein_coding	piezo-type mechanosensitive ion channel component	-
novel.1421	255.7959941	1.932206768	0.367949475	5.251282858	1.51E-07	2.37E-05	-	NW_021838725.1	179113	277684	-	1301	-	-	-
115256859	158.3623988	1.930448621	0.313874001	6.150393521	7.73E-10	5.39E-07	LOC115256859	NW_021838798.1	94062292	94642176	+	4558	protein_coding	probable phosphorylase b kinase regulatory subunit alpha%2C transcript variant X1	-
115253553	93.05971986	1.929681785	0.551485835	3.499059564	0.000466902	0.006895698	LOC115253553	NW_021837489.1	34173533	34639793	+	9350	protein_coding	uncharacterized LOC115253553	RhoGEF
109415069	115.4910308	1.926265995	0.412010773	4.675280649	2.94E-06	0.000186835	LOC109415069	NW_021837267.1	19931079	19985786	-	2761	protein_coding	extended synaptotagmin-2-A	C2
109417649	39.65248206	1.925062167	0.584068021	3.295955435	0.000980876	0.011619139	LOC109417649	NW_021838687.1	90258506	90918785	-	9751	protein_coding	serine-rich adhesin for platelets	-
115255498	20.37542746	1.92299682	0.710262532	2.707445112	0.006780328	0.045514472	LOC115255498	NW_021838687.1	75504627	75507277	+	2595	protein_coding	myosin-2 heavy chain-like	-
115253634	222.1882555	1.922943972	0.696769851	2.759797901	0.005783713	0.040593595	LOC115253634	NW_021838465.1	89535951	89695502	-	3220	protein_coding	protein TIS11-like%2C transcript variant X2	zf-CCCH
115254439	122.584587	1.922419724	0.442692769	4.342559573	1.41E-05	0.000558671	LOC115254439	NW_021838621.1	241107	556176	+	8135	protein_coding	uncharacterized LOC115254439%2C transcript variant X4	-
109403390	21.09547527	1.921826948	0.660419714	2.91000845	0.00361419	0.029618659	LOC109403390	NW_021838909.1	77927837	78124824	+	4329	protein_coding	AT-rich interactive domain-containing protein 5B-like	ARID
115266941	18.59692895	1.920714647	0.665557472	2.885873462	0.003903291	0.031189593	LOC115266941	NW_021838399.1	11943517	12154192	+	3658	protein_coding	phosphatidylinositol 3-kinase 2-like	-
115263914	124.4007053	1.917619199	0.411127174	4.664296893	3.10E-06	0.000190433	LOC115263914	NW_021837045.1	27317088	28171872	-	7613	protein_coding	high affinity cGMP-specific 3'%2C5'-cyclic phosphodiesterase 9A-like%2C transcript variant X4	-
109421745	85.35983419	1.917190891	0.485399986	3.949713526	7.82E-05	0.001925022	LOC109421745	NW_021838621.1	566568	580948	+	4638	protein_coding	5-oxoprolinase	Hydantoinase_B
109420062	207.1019464	1.916310433	0.71215239	2.690871307	0.007126568	0.047070053	LOC109420062	NW_021837046.1	34687264	34906492	+	4138	protein_coding	arf-GAP domain and FG repeat-containing protein 1%2C transcript variant X2	-
109428421	56.86472404	1.916212318	0.597732598	3.205801934	0.001346867	0.014571597	LOC109428421	NW_021838798.1	69055693	69224943	-	3445	protein_coding	G1/S-specific cyclin-D2-like	-
115271049	77.15498422	1.915672845	0.522600102	3.665657234	0.000246704	0.004450532	LOC115271049	NW_021838595.1	81365	139587	-	1992	lncRNA	uncharacterized LOC115271049%2C transcript variant X3	-
109414816	16.90490607	1.914612466	0.695195562	2.754063132	0.005886041	0.041055205	LOC109414816	NW_021838153.1	102185908	102842776	-	11540	protein_coding	calmodulin-binding transcription activator 1-like%2C transcript variant X3	CG-1
109406727	33.42499618	1.912000352	0.599486684	3.189395868	0.001425705	0.015189051	LOC109406727	NW_021837314.1	2039	45430	-	7428	protein_coding	probable ubiquitin carboxyl-terminal hydrolase FAF%2C transcript variant X2	UCH
115254173	82.14129233	1.910546842	0.536340852	3.562187803	0.000367777	0.005796832	LOC115254173	NW_021838310.1	329949	379762	+	4904	protein_coding	uncharacterized LOC115254173	-
109410812	16.16426843	1.910520115	0.71225365	2.682359176	0.007310492	0.048043955	LOC109410812	NW_021838787.1	870049	1029950	-	6002	protein_coding	centaurin-gamma-1A%2C transcript variant X1	-
109431903	19.23842501	1.909213793	0.625231535	3.053610839	0.002261052	0.0212174	LOC109431903	NW_021837587.1	3352	4707	-	810	protein_coding	putative uncharacterized protein DDB_G0282129	-
115265115	17.62006499	1.902602934	0.678206744	2.805343577	0.005026297	0.03704451	LOC115265115	NW_021838130.1	622	2314	+	1693	pseudogene	-	-
109415966	69.33684934	1.901778407	0.481821196	3.947062569	7.91E-05	0.001934056	LOC109415966	NW_021837045.1	26664607	26990710	-	5221	protein_coding	high affinity cGMP-specific 3'%2C5'-cyclic phosphodiesterase 9A%2C transcript variant X2	-
109399512	132.5665631	1.901387899	0.366291257	5.190918055	2.09E-07	2.95E-05	LOC109399512	NW_021838576.1	120128818	120150958	-	3161	protein_coding	protein ABHD1-like%2C transcript variant X3	-
109400140	16.72547671	1.900094212	0.64957118	2.925151652	0.003442884	0.028663316	LOC109400140	NW_021838903.1	151367	152281	-	795	lncRNA	uncharacterized LOC109400140	-
115256705	54.06323039	1.899219467	0.518364359	3.663869695	0.000248433	0.004476463	LOC115256705	NW_021838798.1	62616850	62658501	+	9973	protein_coding	adenomatous polyposis coli homolog	Arm
115253653	106.1440783	1.897690819	0.334914953	5.666187205	1.46E-08	4.08E-06	LOC115253653	NW_021838465.1	69952541	69960941	-	7605	protein_coding	protein scylla-like	-
109429975	203.6666442	1.896439685	0.346379986	5.475026743	4.37E-08	9.33E-06	LOC109429975	NW_021838909.1	6658157	6748128	-	8639	protein_coding	autophagy-related protein 2 homolog A-like%2C transcript variant X2	-
109423376	37.48490203	1.895783402	0.678068481	2.795858315	0.005176209	0.037732743	LOC109423376	NW_021837424.1	4328	31600	-	3680	protein_coding	serine/threonine-protein kinase Tao	-
109409302	481.1156441	1.894541696	0.571555355	3.314712529	0.000917374	0.011037247	LOC109409302	NW_021839020.1	3958261	4051011	-	2332	protein_coding	sodium/potassium-transporting ATPase subunit beta-2-like%2C transcript variant X3	-
109409390	111.0996096	1.893963949	0.439612902	4.308253787	1.65E-05	0.000623054	LOC109409390	NW_021837931.1	19498639	20377817	-	16848	protein_coding	fat-like cadherin-related tumor suppressor homolog	Cadherin
109419322	155.7300319	1.889299355	0.375715054	5.028543137	4.94E-07	5.27E-05	LOC109419322	NW_021838153.1	150217685	150290960	-	4364	protein_coding	uncharacterized LOC109419322%2C transcript variant X10	RhoGAP
109400665	54.19291648	1.888898902	0.565946742	3.337591262	0.00084508	0.010428775	LOC109400665	NW_021839091.1	104523	136555	+	7993	protein_coding	DE-cadherin-like	-
115267308	34.33028076	1.888323091	0.536858619	3.517356385	0.000435868	0.006560243	LOC115267308	NW_021838429.1	602706	683852	-	3889	protein_coding	homeobox protein 5-like%2C transcript variant X2	-
115268881	25.33456546	1.887957158	0.628521141	3.003808522	0.002666231	0.02399295	LOC115268881	NW_021838504.1	84393	86607	+	1889	pseudogene	PF00076:RNA recognition motif. (a.k.a. RRM, RBD, or RNP domain)	RRM_1
novel.1680	214.8799228	1.884635161	0.402478556	4.682572855	2.83E-06	0.000181974	-	NW_021838984.1	147963	167119	+	12533	-	-	-
115262364	263.4888139	1.883535587	0.381898239	4.932035282	8.14E-07	7.52E-05	LOC115262364	NW_021837418.1	745	13354	-	1598	pseudogene	PF00063:Myosin head (motor domain)	Myosin_head
109407394	135.5173846	1.88193472	0.340968373	5.519382061	3.40E-08	7.80E-06	LOC109407394	NW_021837600.1	35886017	35926722	+	4154	transcribed_pseudogene	uncharacterized LOC109407394	-
115268676	82.24325039	1.881597655	0.442113393	4.255916436	2.08E-05	0.000736452	LOC115268676	NW_021838481.1	152719	255366	-	2542	pseudogene	-	-
115265223	180.9870761	1.875582142	0.388265274	4.830671881	1.36E-06	0.000107128	LOC115265223	NW_021838153.1	158937825	159037660	-	1647	protein_coding	NPC intracellular cholesterol transporter 1-like	-
109425692	740.889827	1.873732613	0.648806072	2.887970218	0.003877366	0.031099958	LOC109425692	NW_021838576.1	3880858	3927035	+	3984	protein_coding	calcium-transporting ATPase sarcoplasmic/endoplasmic reticulum type	E1-E2_ATPase
109407409	91.75854215	1.871835494	0.446998753	4.187563123	2.82E-05	0.000903703	LOC109407409	NW_021837600.1	29340765	29497975	+	7290	protein_coding	protein FAM13A-like%2C transcript variant X1	-
novel.529	93.86931347	1.871172747	0.414874058	4.510218729	6.48E-06	0.000320421	-	NW_021837822.1	18724985	18870415	+	1520	-	-	-
109419707	17.27428166	1.87052298	0.686900448	2.723135479	0.006466553	0.043926919	LOC109419707	NW_021838532.1	2969679	3597454	+	4602	protein_coding	RNA binding protein fox-1 homolog 1-like%2C transcript variant X1	RRM_1
115264984	37.66153667	1.870324478	0.669450832	2.793819035	0.005208962	0.037850878	LOC115264984	NW_021837045.1	24263476	24266740	-	3149	protein_coding	alpha-protein kinase 1-like	-
115256003	35.49587864	1.870136829	0.569147457	3.285856426	0.001016728	0.011942472	LOC115256003	NW_021838743.1	1748940	1766181	+	1732	lncRNA	uncharacterized LOC115256003	-
115258738	84.13005905	1.869018021	0.470980201	3.968357944	7.24E-05	0.001824331	LOC115258738	NW_021837046.1	55102183	55189338	-	2922	protein_coding	striatin-3-like	WD40
115255463	53.47540889	1.868110998	0.450384817	4.147810778	3.36E-05	0.001030792	LOC115255463	NW_021838687.1	53309547	53335426	-	5758	protein_coding	UHRF1-binding protein 1-like	-
109398870	21.23731865	1.86387191	0.687013349	2.713006831	0.006667573	0.044973894	LOC109398870	NW_021837267.1	19554260	19564262	-	1874	protein_coding	secernin-1-like	-
115255044	143.0182588	1.861755463	0.408791846	4.554287184	5.26E-06	0.000280193	LOC115255044	NW_021838687.1	25283485	25331882	-	9549	protein_coding	dedicator of cytokinesis protein 9-like%2C transcript variant X3	Ded_cyto
109412062	57.7731406	1.856445518	0.401021927	4.629286812	3.67E-06	0.000211769	LOC109412062	NW_021837489.1	567720	584036	+	2798	protein_coding	uncharacterized protein DDB_G0271670	-
109403208	93.71315875	1.848924836	0.529143115	3.494186702	0.000475508	0.006972306	LOC109403208	NW_021838576.1	12539579	12647669	+	4455	protein_coding	ras-interacting protein RIP3	-
novel.1382	166.6080634	1.848823386	0.418778921	4.414795713	1.01E-05	0.000433567	-	NW_021838687.1	44700881	44701676	-	796	-	-	-
115267180	36.49004748	1.848364105	0.540492414	3.419778073	0.000626722	0.008537216	LOC115267180	NW_021838420.1	64578	118722	-	15086	protein_coding	ubiquitin carboxyl-terminal hydrolase puf-like	UCH
109621710	48.84092103	1.840899496	0.497885397	3.69743621	0.000217788	0.004057622	LOC109621710	NW_021838153.1	69533506	69538489	+	3401	protein_coding	xylosyltransferase oxt	-
109420436	401.0458839	1.838615688	0.364802425	5.040031435	4.65E-07	5.14E-05	LOC109420436	NW_021838153.1	67445975	67449970	+	1467	protein_coding	NEDD4 family-interacting protein 1-like	-
109427072	37.00285824	1.837877243	0.53190075	3.455301097	0.000549679	0.007766801	LOC109427072	NW_021837045.1	66585924	66798785	+	4428	protein_coding	tyrosine-protein phosphatase non-receptor type 9-like%2C transcript variant X2	Y_phosphatase
109417726	92.89081512	1.837276434	0.412653539	4.452346241	8.49E-06	0.000384647	LOC109417726	NW_021838687.1	73765622	73813364	-	6413	protein_coding	protein MON2 homolog	-
novel.1665	23.06550461	1.831690909	0.558349947	3.280542817	0.001036075	0.012068156	-	NW_021838950.1	197457	198372	+	916	-	-	-
109404806	341.888895	1.828701082	0.359315873	5.089396882	3.59E-07	4.34E-05	LOC109404806	NW_021839020.1	24168696	24186707	-	2678	protein_coding	diphosphoinositol polyphosphate phosphohydrolase 1-like	NUDIX
109417786	212.0582305	1.826714357	0.390718265	4.675272487	2.94E-06	0.000186835	LOC109417786	NW_021838153.1	10788553	10890986	-	8430	protein_coding	guanine nucleotide-binding protein G(q) subunit alpha%2C transcript variant X8	G-alpha
109406521	56.2706824	1.826686699	0.427391355	4.274037546	1.92E-05	0.000693422	LOC109406521	NW_021837378.1	2174800	2189082	-	2848	protein_coding	serine/threonine-protein phosphatase 2A 56 kDa regulatory subunit gamma isoform	-
109429711	110.6594271	1.826070018	0.400550158	4.558904756	5.14E-06	0.00027602	LOC109429711	NW_021838909.1	8491320	8624670	+	3228	protein_coding	torso-like protein%2C transcript variant X1	-
109411912	357.079319	1.81952821	0.348775986	5.216896471	1.82E-07	2.71E-05	LOC109411912	NW_021838510.1	6480569	6749137	+	9668	protein_coding	dystrophin%2C transcript variant X9	ZZ
109431022	251.1654478	1.80836429	0.389295481	4.645222922	3.40E-06	0.000205324	LOC109431022	NW_021838603.1	8706	51591	+	4127	protein_coding	synaptosomal-associated protein 25%2C transcript variant X7	-
109431761	79.16544871	1.808294121	0.414217619	4.365565437	1.27E-05	0.000516325	LOC109431761	NW_021837045.1	46301463	46482984	+	16963	protein_coding	uncharacterized LOC109431761	Band_41
109429117	28.85902096	1.80655809	0.569847859	3.170246343	0.001523098	0.015993566	LOC109429117	NW_021837267.1	34430462	34441137	-	1859	protein_coding	zinc finger protein 521-like	zf-AD
115256272	33.59126061	1.80653482	0.650767322	2.776007275	0.005503098	0.039203506	LOC115256272	NW_021837046.1	763440	855226	+	1512	lncRNA	uncharacterized LOC115256272%2C transcript variant X1	-
115257143	85.20219227	1.805938127	0.344378364	5.244052226	1.57E-07	2.39E-05	LOC115257143	NW_021838851.1	254091	262612	+	1346	protein_coding	cyclin-T1-like%2C transcript variant X2	-
115262651	121.4561256	1.805110135	0.37997117	4.750650249	2.03E-06	0.000145459	LOC115262651	NW_021837489.1	10372753	10407768	-	2436	protein_coding	dnaJ homolog subfamily B member 2-like%2C transcript variant X3	DnaJ
115256172	32.6788982	1.805037095	0.587151878	3.074225192	0.002110501	0.020136983	LOC115256172	NW_021838765.1	4566081	4586534	+	2211	lncRNA	uncharacterized LOC115256172	-
109429570	30.17091021	1.804410231	0.632798986	2.851474592	0.004351696	0.033622166	LOC109429570	NW_021838598.1	275639	396558	+	2536	protein_coding	zinc finger protein ZIC 2-like%2C transcript variant X2	-
109431372	100.3501835	1.803660871	0.393885889	4.579145695	4.67E-06	0.000253756	LOC109431372	NW_021837156.1	52504685	52636199	+	14934	protein_coding	E3 ubiquitin-protein ligase highwire-like	-
109407229	126.4917071	1.801971499	0.437060443	4.122934312	3.74E-05	0.00111295	LOC109407229	NW_021838621.1	2263021	2272088	-	1294	protein_coding	GTP-binding protein Rheb homolog	Ras
109401675	25.87365068	1.798394831	0.552809339	3.253191841	0.001141164	0.013044791	LOC109401675	NW_021838909.1	49866793	49892119	+	2716	protein_coding	zinc finger protein 567	THAP
109423029	91.95172925	1.798078298	0.440456965	4.082301886	4.46E-05	0.001274811	LOC109423029	NW_021839119.1	332640	392260	+	6959	protein_coding	uncharacterized LOC109423029%2C transcript variant X1	-
109415220	28.87333574	1.796882029	0.601434164	2.987662055	0.002811202	0.024932164	LOC109415220	NW_021838798.1	72007829	72103193	-	4092	protein_coding	ataxin-2 homolog%2C transcript variant X2	-
115255197	23.48861741	1.795433601	0.619827045	2.896668701	0.003771478	0.030473543	LOC115255197	NW_021838687.1	59165208	59254012	-	5297	protein_coding	myosin heavy chain%2C cardiac muscle isoform-like	-
115260078	55.35082598	1.783332112	0.535321567	3.33132872	0.000864325	0.010598333	LOC115260078	NW_021839197.1	492967	527674	+	3012	pseudogene	-	-
109408373	82.44426866	1.780848784	0.441162088	4.036722179	5.42E-05	0.001459873	LOC109408373	NW_021838153.1	78935020	79279471	+	7147	protein_coding	myocyte-specific enhancer factor 2%2C transcript variant X2	-
109404407	31.32311236	1.777014911	0.534922561	3.322004046	0.000893734	0.010889368	LOC109404407	NW_021838154.1	8229626	8525487	+	3579	protein_coding	nuclear receptor subfamily 2 group F member 1-B	-
109403594	20.11134151	1.774965111	0.628976367	2.821990147	0.004772664	0.035793817	LOC109403594	NW_021838432.1	4619084	4637063	+	7360	protein_coding	uncharacterized LOC109403594	-
109398511	24.68043324	1.772738934	0.566960398	3.126742079	0.001767549	0.017805391	LOC109398511	NW_021838710.1	1330160	1375112	+	5365	protein_coding	WD repeat-containing protein 26 homolog%2C transcript variant X1	WD40
109420300	614.8447628	1.771814982	0.316054253	5.606046961	2.07E-08	5.48E-06	LOC109420300	NW_021838909.1	51139185	51162947	+	3941	protein_coding	ubiquitin-like modifier-activating enzyme 1	-
109399286	208.8560854	1.771073513	0.359703275	4.92370694	8.49E-07	7.76E-05	LOC109399286	NW_021838153.1	91529864	91652797	+	7323	protein_coding	calcium-binding mitochondrial carrier protein SCaMC-2%2C transcript variant X1	-
109406541	240.8832514	1.770214581	0.389219603	4.548112607	5.41E-06	0.000286549	LOC109406541	NW_021837378.1	1601430	1673929	+	4358	protein_coding	ets DNA-binding protein pokkuri-like	Ets
115261756	72.041072	1.766695717	0.448370545	3.940258199	8.14E-05	0.001977152	LOC115261756	NW_021837290.1	1326454	1350520	+	777	protein_coding	prickle-like protein 1-A	LIM
115268888	23.12059981	1.764756117	0.645456172	2.734122305	0.006254681	0.042771429	LOC115268888	NW_021838504.1	568465	636822	+	5036	protein_coding	jmjC domain-containing histone demethylation protein 1-like	zf-CXXC
109419770	188.6921645	1.764550921	0.332294158	5.310207467	1.10E-07	1.85E-05	LOC109419770	NW_021838509.1	2876	40187	-	2295	protein_coding	protein phosphatase 1L	PP2C
109410127	79.24763273	1.764415896	0.452728086	3.897297185	9.73E-05	0.002272942	LOC109410127	NW_021838798.1	20832318	20871234	+	3773	protein_coding	N-terminal kinase-like protein%2C transcript variant X1	Pkinase
109406313	278.8250115	1.763088339	0.374439213	4.708610315	2.49E-06	0.000167204	LOC109406313	NW_021837600.1	33199624	33268681	-	2651	misc_RNA	uncharacterized LOC109406313	-
novel.764	46.69264637	1.762536094	0.444313644	3.966873663	7.28E-05	0.001829716	-	NW_021838184.1	421682	431182	+	3342	-	-	-
115268965	39.24831788	1.760232143	0.614144223	2.86615436	0.004154916	0.03252742	LOC115268965	NW_021838510.1	7173457	7456779	-	5471	protein_coding	dystrophin%2C isoforms A/C/F/G/H-like	-
109422614	682.9875954	1.759855101	0.63155897	2.786525384	0.005327645	0.038417097	LOC109422614	NW_021838832.1	3098960	3213567	+	4502	protein_coding	influenza virus NS1A-binding protein-like%2C transcript variant X2	BTB
115254095	19.21682616	1.756837765	0.630902412	2.784642653	0.005358674	0.038586477	LOC115254095	NW_021837489.1	32520376	32662731	-	3424	pseudogene	-	-
109408332	866.3334927	1.756768639	0.293869556	5.978055924	2.26E-09	9.37E-07	LOC109408332	NW_021838465.1	70964590	70974515	+	8767	protein_coding	protein scylla%2C transcript variant X1	-
109418708	67.55750721	1.754320657	0.463010002	3.788947647	0.000151287	0.00317713	LOC109418708	NW_021839115.1	42142	62207	+	1461	protein_coding	bestrophin-2-like	-
109420251	1828.856798	1.754294213	0.500694084	3.503724665	0.000458799	0.006825529	LOC109420251	NW_021838153.1	37947775	38050946	-	2532	protein_coding	ADP-ribosylation factor 6%2C transcript variant X2	-
109423587	141.5049341	1.7540802	0.366200411	4.789946014	1.67E-06	0.000124932	LOC109423587	NW_021837822.1	1997847	2084345	+	3361	protein_coding	elongation of very long chain fatty acids protein AAEL008004	-
109433586	64.60873589	1.753381401	0.418023737	4.194454154	2.74E-05	0.000887785	LOC109433586	NW_021838388.1	9803751	9849646	-	5158	protein_coding	protein expanded	Band_41
115253437	47.05174252	1.753361797	0.481983294	3.637806161	0.00027497	0.004769879	LOC115253437	NW_021837156.1	44810757	44857260	-	6088	protein_coding	uncharacterized LOC115253437	-
novel.1764	1060.793556	1.750670126	0.603566386	2.900542784	0.00372517	0.030194724	-	NW_021839130.1	15311197	15313098	+	1902	-	-	-
109429437	294.5277833	1.749556267	0.36302241	4.819416708	1.44E-06	0.000111634	LOC109429437	NW_021838042.1	2603563	2639223	-	2638	protein_coding	F-box/LRR-repeat protein 20-like%2C transcript variant X4	-
109401332	281.2511119	1.749194717	0.621969098	2.812349878	0.004918097	0.036507065	LOC109401332	NW_021837045.1	100893645	100928801	+	1374	protein_coding	protein kinase shaggy-like%2C transcript variant X2	Pkinase
115263555	71.49390791	1.748836029	0.445213433	3.928084598	8.56E-05	0.002050728	LOC115263555	NW_021837678.1	323111	326395	+	3285	pseudogene	-	-
109621239	412.8690009	1.747922375	0.339196081	5.153132573	2.56E-07	3.42E-05	LOC109621239	NW_021838153.1	162613270	162727113	+	6451	protein_coding	NPC intracellular cholesterol transporter 1	-
109411189	30.74326061	1.743823466	0.517014522	3.372871343	0.000743887	0.009604839	LOC109411189	NW_021838465.1	43828547	43967602	+	5916	protein_coding	liprin-beta-1%2C transcript variant X8	SAM_1
115254467	153.425439	1.743754658	0.431885293	4.037541189	5.40E-05	0.001457344	LOC115254467	NW_021838621.1	5300729	5308579	-	3314	protein_coding	uncharacterized protein K02A2.6-like	rve
109398410	61.67985736	1.74277043	0.52574664	3.314848444	0.000916928	0.011037247	LOC109398410	NW_021838798.1	11490769	11499689	-	2724	protein_coding	dnaJ homolog subfamily C member 16	DnaJ
109622212	477.3890919	1.741717558	0.560052696	3.109917285	0.001871397	0.018487576	LOC109622212	NW_021838465.1	90791551	90810650	+	1683	protein_coding	integumentary mucin C.1%2C transcript variant X2	-
novel.921	57.85906696	1.739116788	0.483504418	3.596899476	0.000322033	0.005327423	-	NW_021838444.1	44686	75989	+	7116	-	-	-
109402110	1059.759776	1.7381749	0.291872849	5.955246962	2.60E-09	1.03E-06	LOC109402110	NW_021838687.1	14202087	14210647	+	3330	protein_coding	ectonucleoside triphosphate diphosphohydrolase 5%2C transcript variant X1	-
115265513	38.61990413	1.736950401	0.542730296	3.200393299	0.001372402	0.01475428	LOC115265513	NW_021838153.1	117754670	117764548	-	2559	protein_coding	transmembrane protein 184C-like	-
115268030	26.25932138	1.735997667	0.583080041	2.977288784	0.002908099	0.025467851	LOC115268030	NW_021838465.1	119780392	119810764	+	7198	protein_coding	polyhomeotic-proximal chromatin protein-like%2C transcript variant X1	-
109422358	1987.527536	1.735319268	0.271162099	6.399564219	1.56E-10	1.50E-07	LOC109422358	NW_021838403.1	695205	847989	-	4800	protein_coding	trehalase-like%2C transcript variant X12	-
109412877	55.99931344	1.733916619	0.521115863	3.327314983	0.000876872	0.010717945	LOC109412877	NW_021837378.1	44678189	44681489	+	2971	protein_coding	zinc finger protein 420-like	-
109401879	104.6758728	1.730774894	0.475432254	3.640423805	0.00027219	0.004746141	LOC109401879	NW_021838699.1	4752323	4865230	-	9494	protein_coding	uncharacterized LOC109401879	-
109403644	285.1759773	1.728984155	0.301153036	5.741214431	9.40E-09	3.07E-06	LOC109403644	NW_021838466.1	508958	623715	+	3661	protein_coding	zinc transporter 1-like%2C transcript variant X18	-
novel.208	72.86471681	1.727462769	0.562608248	3.070454044	0.002137336	0.02032844	-	NW_021837156.1	1430396	1432749	+	2264	-	-	-
109407480	302.8675272	1.723878077	0.371056319	4.645866382	3.39E-06	0.000205324	LOC109407480	NW_021837045.1	30133493	30184592	+	3485	protein_coding	E3 ubiquitin-protein ligase RNF13%2C transcript variant X1	-
109621288	23.11216325	1.721290656	0.610183114	2.820941151	0.004788299	0.035858517	LOC109621288	NW_021838042.1	18964071	19015778	+	2735	protein_coding	galactosylgalactosylxylosylprotein 3-beta-glucuronosyltransferase S	-
109622167	222.480253	1.720557976	0.316745697	5.431985318	5.57E-08	1.07E-05	LOC109622167	NW_021838576.1	114028532	114036874	+	1051	protein_coding	protein lifeguard 1	-
109622838	80.73009821	1.720411671	0.432127252	3.981261686	6.86E-05	0.001756905	LOC109622838	NW_021839020.1	21476384	21515742	-	2927	protein_coding	cyclin-Y-like protein 1	-
109413581	31.19226809	1.720180811	0.589350536	2.918773644	0.003514113	0.029098523	LOC109413581	NW_021837489.1	37362546	37706919	-	6603	protein_coding	probable serine/threonine-protein kinase ndrD	-
115254072	18.18027754	1.718886807	0.638722131	2.691133945	0.00712096	0.047070053	LOC115254072	NW_021837267.1	37833200	37887204	-	1792	pseudogene	-	-
109422088	97.66853028	1.71555201	0.39418316	4.352169708	1.35E-05	0.000540314	LOC109422088	NW_021838798.1	34225295	34333251	+	2997	protein_coding	stromal interaction molecule homolog	SAM_2
109409576	34.43692026	1.707771826	0.601755558	2.837982636	0.004539965	0.034623719	LOC109409576	NW_021837045.1	144427579	144449025	-	3254	protein_coding	ribosomal protein S6 kinase 2 beta%2C transcript variant X2	Pkinase
109398698	84.89603309	1.707048738	0.420311071	4.06139371	4.88E-05	0.001359129	LOC109398698	NW_021839020.1	40463903	40656988	-	4757	pseudogene	PF03359:Guanylate-kinase-associated protein (GKAP) protein	-
109408249	25.13764193	1.700683203	0.565019038	3.009957344	0.002612844	0.023693076	LOC109408249	NW_021838343.1	5548761	5818710	+	8156	protein_coding	Down syndrome cell adhesion molecule-like protein Dscam2%2C transcript variant X2	fn3
109409739	309.3085989	1.696976013	0.610540748	2.779463973	0.005444869	0.038901373	LOC109409739	NW_021838153.1	61356388	61465722	+	7091	protein_coding	hippocampus abundant transcript 1 protein%2C transcript variant X6	MFS_1
109397277	41.58144775	1.696242534	0.560824423	3.024551831	0.002490018	0.022794727	LOC109397277	NW_021838854.1	3318393	3390488	-	3240	protein_coding	spastin-like%2C transcript variant X8	AAA
115269322	47.17981008	1.695885709	0.454315921	3.732833544	0.000189338	0.003695252	LOC115269322	NW_021838543.1	4928116	4987942	-	4982	pseudogene	-	-
109427738	112.8177397	1.695875703	0.381534597	4.444880527	8.79E-06	0.000392461	LOC109427738	NW_021837156.1	53439919	53573590	-	14602	protein_coding	E3 ubiquitin-protein ligase highwire	-
109414307	408.0622509	1.694931773	0.262875472	6.447660407	1.14E-10	1.34E-07	LOC109414307	NW_021839020.1	49179650	49229665	+	3583	protein_coding	homocysteine-responsive endoplasmic reticulum-resident ubiquitin-like domain member 2 protein%2C transcript variant X1	ubiquitin
109423928	127.2836183	1.694292547	0.357856219	4.734562258	2.20E-06	0.000152526	LOC109423928	NW_021838153.1	154399055	155071458	-	2947	protein_coding	bone morphogenetic protein receptor type-1B-like%2C transcript variant X1	Pkinase
109401225	223.953913	1.691111703	0.349851833	4.833794029	1.34E-06	0.000106682	LOC109401225	NW_021837489.1	40540088	40879594	-	5633	protein_coding	serine-rich adhesin for platelets-like	-
109428366	23.55880787	1.689735599	0.572924956	2.949314011	0.003184802	0.02720817	LOC109428366	NW_021838750.1	73864	160354	-	4090	pseudogene	-	-
109415875	87.44311559	1.687406155	0.376406577	4.482934831	7.36E-06	0.000347766	LOC109415875	NW_021837600.1	46230893	46494837	+	3898	protein_coding	sterile alpha and TIR motif-containing protein 1	SAM_2
115268814	31.5952636	1.682872637	0.568117609	2.962190593	0.003054586	0.026434053	LOC115268814	NW_021838499.1	7233376	7234072	-	581	lncRNA	uncharacterized LOC115268814	-
115258192	20.51329862	1.680584007	0.574458738	2.925508647	0.003438936	0.028645984	LOC115258192	NW_021838954.1	1105862	1108674	-	1293	pseudogene	-	-
109427410	108.5302494	1.679330729	0.440115138	3.815662273	0.000135818	0.002932603	LOC109427410	NW_021838701.1	111670	157695	-	3611	protein_coding	N-terminal kinase-like protein%2C transcript variant X2	Pkinase
109422696	287.2864837	1.677745079	0.30813883	5.444770073	5.19E-08	1.03E-05	LOC109422696	NW_021838154.1	17771522	17852801	+	7078	protein_coding	uncharacterized LOC109422696	-
115255017	870.4000874	1.677072132	0.317318209	5.285143071	1.26E-07	2.04E-05	LOC115255017	NW_021838687.1	21196855	21213973	-	17118	protein_coding	protein Tob2-like	-
109411303	1033.053801	1.676344804	0.594174452	2.821300713	0.004782934	0.035835827	LOC109411303	NW_021837045.1	115223095	115446583	-	8211	protein_coding	unconventional myosin-IXb	Myosin_head
109418414	650.179986	1.673567019	0.598663916	2.795503411	0.005181895	0.037756269	LOC109418414	NW_021837045.1	13284852	13287272	-	2421	protein_coding	uncharacterized LOC109418414	-
109411066	84.22400792	1.671920539	0.416667617	4.012600138	6.01E-05	0.001573281	LOC109411066	NW_021838576.1	104834350	104845525	+	2935	protein_coding	gastrula zinc finger protein XlCGF8.2DB-like%2C transcript variant X6	zf-C2H2
109404486	35.33775884	1.671103343	0.556716041	3.001715814	0.002684627	0.024101982	LOC109404486	NW_021837267.1	46123892	46161025	-	3092	misc_RNA	uncharacterized LOC109404486	-
115254978	512.7757631	1.669511687	0.244606957	6.825282932	8.78E-12	1.57E-08	LOC115254978	NW_021838687.1	13186479	13192905	-	2059	protein_coding	ectonucleoside triphosphate diphosphohydrolase 5-like%2C transcript variant X1	-
109429899	67.61342831	1.666810649	0.566258637	2.943550065	0.003244713	0.027564941	LOC109429899	NW_021837378.1	27143972	27257576	+	7125	protein_coding	uncharacterized LOC109429899%2C transcript variant X4	-
109408893	83.7991831	1.66492964	0.448291991	3.713940181	0.000204057	0.003896373	LOC109408893	NW_021838466.1	8504801	8518811	+	3599	protein_coding	transcription factor 25%2C transcript variant X1	DUF654
109430273	248.0811649	1.659473599	0.350678353	4.732181458	2.22E-06	0.000153603	LOC109430273	NW_021837711.1	20884673	21170630	+	4924	protein_coding	protein similar-like	-
109426688	51.95384662	1.659277535	0.533883243	3.107940839	0.001883958	0.018563877	LOC109426688	NW_021838153.1	12722620	12777049	-	4774	protein_coding	guanine nucleotide-binding protein G(q) subunit alpha	-
109427595	37.30090466	1.658579228	0.566834757	2.92603657	0.003433106	0.028628484	LOC109427595	NW_021838153.1	162464113	162553127	+	4863	protein_coding	DENN domain-containing protein 1A%2C transcript variant X1	DENN
109426487	30.68340912	1.658362716	0.550783833	3.010913933	0.002604627	0.023632523	LOC109426487	NW_021838743.1	1692038	1693792	+	1755	pseudogene	-	-
109416591	51.93208439	1.657977755	0.571498108	2.901108038	0.003718457	0.030163657	LOC109416591	NW_021837046.1	26161462	26195973	-	5491	protein_coding	brain tumor protein-like	-
109415174	145.9267942	1.656045366	0.387902034	4.269236094	1.96E-05	0.000705198	LOC109415174	NW_021837567.1	1250042	1282594	-	4485	protein_coding	coronin-7%2C transcript variant X2	-
109412975	28.60377825	1.653932315	0.595194479	2.778809909	0.005455844	0.038957265	LOC109412975	NW_021837567.1	916980	961642	-	8563	protein_coding	serine-rich adhesin for platelets-like	Arm
109412916	217.4183519	1.642753216	0.322781558	5.089365161	3.59E-07	4.34E-05	LOC109412916	NW_021838909.1	28664627	28834194	+	10697	protein_coding	serine/threonine-protein kinase 10-like%2C transcript variant X4	-
109621925	378.6309922	1.637719387	0.324302871	5.049968823	4.42E-07	4.99E-05	LOC109621925	NW_021838466.1	7178313	7263182	+	2907	protein_coding	G protein alpha i subunit	G-alpha
115254063	1020.074822	1.637204396	0.298411488	5.48639869	4.10E-08	8.87E-06	LOC115254063	NW_021837207.1	6730	60323	+	2413	protein_coding	myb-like protein A	-
109405484	40.44218918	1.636304149	0.558554836	2.929531791	0.003394731	0.028494209	LOC109405484	NW_021838843.1	2488987	2507870	-	5530	protein_coding	adhesion G protein-coupled receptor A3	-
109427043	25.46831089	1.634566571	0.58501925	2.794038948	0.005205421	0.037850878	LOC109427043	NW_021837489.1	22689806	22732739	+	3007	protein_coding	Y+L amino acid transporter 2%2C transcript variant X1	-
109401486	22.82066156	1.633470677	0.612627011	2.666337996	0.007668255	0.049819322	LOC109401486	NW_021837045.1	54818117	54921900	-	5672	protein_coding	uncharacterized LOC109401486	-
109410739	49.05395306	1.631506813	0.421894678	3.867095034	0.00011014	0.00249758	LOC109410739	NW_021838465.1	95159313	95173136	+	3485	protein_coding	putative helicase MOV-10%2C transcript variant X2	-
109411157	141.6371271	1.630838423	0.331538857	4.918996331	8.70E-07	7.81E-05	LOC109411157	NW_021838343.1	6967030	6999905	+	1878	protein_coding	kinesin light chain-like	-
115263318	50.42797308	1.629326361	0.489394219	3.329271777	0.000870734	0.010668402	LOC115263318	NW_021837600.1	46072193	46160796	+	3259	protein_coding	serine/threonine-protein kinase NLK-like%2C transcript variant X2	-
109402022	30.45840537	1.629241432	0.580832007	2.805013173	0.005031452	0.037063946	LOC109402022	NW_021837711.1	45206364	45231446	-	4346	protein_coding	dual specificity mitogen-activated protein kinase kinase hemipterous%2C transcript variant X1	Pkinase
115266242	39.44096954	1.628851088	0.461464286	3.529744636	0.000415961	0.006328873	LOC115266242	NW_021838200.1	576204	591881	-	3279	protein_coding	uncharacterized LOC115266242	RhoGEF
109412678	41.15568381	1.628567787	0.551649911	2.952176291	0.003155427	0.027062636	LOC109412678	NW_021838687.1	76760562	76805354	-	6417	pseudogene	-	-
115258056	31.68768879	1.625848099	0.598882559	2.714802883	0.006631523	0.04484896	LOC115258056	NW_021838923.1	185149	237766	-	687	protein_coding	E3 ubiquitin-protein ligase MIB2-like	-
109402678	24.03775311	1.624294605	0.549848508	2.954076587	0.003136062	0.026911581	LOC109402678	NW_021838698.1	57217	218790	-	3095	pseudogene	-	-
109427818	172.2185077	1.620827845	0.303028004	5.348772473	8.86E-08	1.58E-05	LOC109427818	NW_021838153.1	126532652	126626839	+	4863	pseudogene	-	-
109407348	31.6784245	1.619442391	0.606624305	2.669596947	0.007594235	0.04940114	LOC109407348	NW_021839130.1	14417395	14432138	-	5503	protein_coding	protein hairless-like	-
109397861	734.3147222	1.618377301	0.533710043	3.032315624	0.002426853	0.022349759	LOC109397861	NW_021838798.1	53268367	53300993	-	4428	protein_coding	exportin-6-A%2C transcript variant X2	-
109421419	509.2494989	1.613522126	0.290308231	5.557962037	2.73E-08	6.75E-06	LOC109421419	NW_021838153.1	126162892	126189707	-	1346	protein_coding	protein slowmo-like	MSF1
115259642	81.27630975	1.612940856	0.462113125	3.490359324	0.000482371	0.007032637	LOC115259642	NW_021839130.1	23759108	23792422	+	4068	protein_coding	cyclin-G-associated kinase-like	Pkinase
109398636	178.873957	1.61064767	0.371469892	4.335876755	1.45E-05	0.000567127	LOC109398636	NW_021839020.1	28081765	28095606	-	2199	pseudogene	-	-
109426935	216.8995686	1.609408744	0.221220122	7.275146257	3.46E-13	1.06E-09	LOC109426935	NW_021837489.1	28029502	28042339	-	2242	protein_coding	sodium-dependent nutrient amino acid transporter 1-like	SNF
109400400	262.2828244	1.608563079	0.380562612	4.226802702	2.37E-05	0.000809078	LOC109400400	NW_021839130.1	64821944	64996979	-	5693	protein_coding	protein phosphatase PP2A 55 kDa regulatory subunit%2C transcript variant X2	-
115258055	300.287146	1.603699328	0.31784028	5.045613877	4.52E-07	5.03E-05	LOC115258055	NW_021838923.1	16169	62638	+	744	lncRNA	uncharacterized LOC115258055	-
109402794	289.9527723	1.603303181	0.36035694	4.449208551	8.62E-06	0.000386885	LOC109402794	NW_021838832.1	3828672	3885871	-	3291	protein_coding	influenza virus NS1A-binding protein	-
novel.1645	97.74945296	1.599183235	0.391269514	4.087165437	4.37E-05	0.001253055	-	NW_021838921.1	1867572	1876722	-	9151	-	-	-
115258748	115.181755	1.59622317	0.375758903	4.247998276	2.16E-05	0.000755995	LOC115258748	NW_021837046.1	55238087	55255643	+	2404	protein_coding	WD repeat-containing protein 7-like	-
115266496	190.153083	1.595296136	0.366685593	4.350583075	1.36E-05	0.000542378	LOC115266496	NW_021838300.1	1004707	1024851	+	1885	protein_coding	septin-1-like	GTP_CDC
109403162	130.5946352	1.591207983	0.407864788	3.901312469	9.57E-05	0.002245818	LOC109403162	NW_021838465.1	91932204	91968600	+	5001	protein_coding	macoilin%2C transcript variant X1	-
109429859	155.9930945	1.59100749	0.293081152	5.428556145	5.68E-08	1.08E-05	LOC109429859	NW_021837378.1	31552724	31627727	-	5743	protein_coding	blastoderm-specific protein 25D	-
109424484	184.648591	1.590037708	0.361660988	4.396486658	1.10E-05	0.000456482	LOC109424484	NW_021837046.1	54535371	54592870	+	3759	protein_coding	ralBP1-associated Eps domain-containing protein 1%2C transcript variant X2	-
109622876	674.9561093	1.586766554	0.261907335	6.058503677	1.37E-09	8.11E-07	LOC109622876	NW_021837046.1	44370897	44581201	-	4586	protein_coding	tribbles homolog 2-like%2C transcript variant X1	Pkinase
109419657	32.69810891	1.578212262	0.552184608	2.858124331	0.004261534	0.033120558	LOC109419657	NW_021837965.1	771277	798581	-	5550	protein_coding	uncharacterized LOC109419657%2C transcript variant X2	-
109420429	45.75785174	1.5767914	0.395999671	3.981799775	6.84E-05	0.001755863	LOC109420429	NW_021838909.1	57954944	57959499	+	4556	pseudogene	-	-
109405813	214.0069927	1.57590942	0.391369184	4.026656891	5.66E-05	0.001500081	LOC109405813	NW_021838915.1	5854	49523	+	4479	protein_coding	clustered mitochondria protein homolog	-
115265014	627.8511338	1.570203687	0.321114502	4.889856045	1.01E-06	8.75E-05	LOC115265014	NW_021838043.1	57711	145795	-	937	protein_coding	synaptic vesicle membrane protein VAT-1 homolog-like%2C transcript variant X2	-
115267220	27.46316413	1.569535777	0.565306359	2.776433968	0.00549588	0.039170263	LOC115267220	NW_021838421.1	5298335	5331661	-	2013	protein_coding	endoplasmic reticulum resident protein 44-like	-
109426479	212.4902269	1.567541457	0.244049872	6.423037398	1.34E-10	1.37E-07	LOC109426479	NW_021838465.1	77875051	77883158	+	1496	protein_coding	senecionine N-oxygenase-like	FMO-like
109429667	74.64371851	1.566078798	0.460431452	3.401328884	0.000670591	0.008936556	LOC109429667	NW_021837378.1	2100086	2130107	+	2809	protein_coding	serine/threonine-protein phosphatase 2A 56 kDa regulatory subunit gamma isoform-like	-
109409697	1374.846682	1.562632588	0.228410654	6.841329696	7.85E-12	1.57E-08	LOC109409697	NW_021838153.1	57611182	57854233	+	4437	protein_coding	uncharacterized LOC109409697	-
115259731	37.32585125	1.56215562	0.563794643	2.770788337	0.005592076	0.039688366	LOC115259731	NW_021839130.1	22223925	22225022	-	1035	lncRNA	uncharacterized LOC115259731	-
109399400	86.45783218	1.561644081	0.491677081	3.17615797	0.001492397	0.015714179	LOC109399400	NW_021838576.1	21716508	21762855	-	7570	protein_coding	DE-cadherin%2C transcript variant X3	-
109407009	84.60418431	1.555532628	0.306935286	5.067949823	4.02E-07	4.61E-05	LOC109407009	NW_021839020.1	44659488	44662168	+	2520	protein_coding	sialin	MFS_1
109429026	458.8424763	1.555444084	0.318398585	4.885210409	1.03E-06	8.91E-05	LOC109429026	NW_021838153.1	94225690	94274171	+	2768	protein_coding	glutamic acid-rich protein%2C transcript variant X2	-
109408228	35.55983162	1.55420555	0.500319793	3.106424275	0.001893648	0.018635439	LOC109408228	NW_021839197.1	271807	273693	+	1282	lncRNA	uncharacterized LOC109408228%2C transcript variant X2	-
109411545	140.2436339	1.554177905	0.469406025	3.310945799	0.000929812	0.011143229	LOC109411545	NW_021838721.1	556371	778018	-	6709	protein_coding	serine-rich adhesin for platelets-like%2C transcript variant X2	PP2C
109425506	1314.509868	1.552260559	0.271111445	5.725544193	1.03E-08	3.23E-06	LOC109425506	NW_021839130.1	43059201	43066052	+	2640	protein_coding	M-phase inducer phosphatase	Rhodanese
109410231	89.91444819	1.550581705	0.410929046	3.773356301	0.000161066	0.003311637	LOC109410231	NW_021838384.1	553202	583282	-	2796	protein_coding	uncharacterized protein DDB_G0271670	-
109404871	107.6367037	1.547489006	0.408420213	3.78896283	0.000151278	0.00317713	LOC109404871	NW_021837045.1	95745055	95755088	-	3675	protein_coding	polyhomeotic-proximal chromatin protein%2C transcript variant X2	zf-C2H2
109427924	35.4504771	1.545514773	0.535369971	2.886816326	0.003891613	0.031163009	LOC109427924	NW_021838388.1	2847719	2849018	+	1151	protein_coding	uncharacterized LOC109427924	-
109428190	270.5538114	1.543825849	0.320871501	4.811352344	1.50E-06	0.000115073	LOC109428190	NW_021838233.1	15791736	15820841	-	2612	protein_coding	store-operated calcium entry regulator STIMATE-like%2C transcript variant X4	-
115266590	30.41027471	1.542214852	0.546273215	2.823156636	0.004755333	0.035716182	LOC115266590	NW_021838343.1	11158772	11193906	+	3951	pseudogene	-	-
109621706	416.7935557	1.541720239	0.290574708	5.305761989	1.12E-07	1.85E-05	LOC109621706	NW_021838153.1	69511741	69531623	-	1773	protein_coding	protein phosphatase inhibitor 2%2C transcript variant X4	-
109429690	121.587012	1.540279046	0.431398534	3.570431801	0.000356393	0.005693391	LOC109429690	NW_021838909.1	8637238	8656827	-	5551	protein_coding	nuclear pore complex protein DDB_G0274915%2C transcript variant X2	-
109402277	75.93967009	1.539545909	0.456225362	3.374529428	0.00073942	0.009579812	LOC109402277	NW_021838909.1	69086313	69141684	+	8358	protein_coding	serine/threonine-protein kinase Genghis Khan	CNH
109407584	81.97662944	1.538505488	0.393693401	3.907877257	9.31E-05	0.002202517	LOC109407584	NW_021838465.1	132466949	132494046	-	2225	protein_coding	uncharacterized LOC109407584	-
115265634	82.67141168	1.536308319	0.422622251	3.635180861	0.000277786	0.004807853	LOC115265634	NW_021838153.1	157697770	157744670	-	2981	protein_coding	eukaryotic peptide chain release factor GTP-binding subunit ERF3A-like%2C transcript variant X1	GTP_EFTU
109414515	41.77376019	1.536081336	0.4872941	3.152267462	0.001620078	0.016748443	LOC109414515	NW_021837045.1	95838857	95848715	+	3644	pseudogene	-	-
115262610	78.97815112	1.535417291	0.46311699	3.315398318	0.000915126	0.011027487	LOC115262610	NW_021837489.1	45635897	45636772	-	805	protein_coding	short coiled-coil protein homolog	-
115254240	121.1354924	1.535243352	0.41365494	3.71141066	0.000206107	0.003918549	LOC115254240	NW_021838576.1	38256736	38436430	-	4430	protein_coding	serine/threonine-protein phosphatase 4 regulatory subunit 1-like	-
115253947	75.14826668	1.534255382	0.426298107	3.599019926	0.000319419	0.005301315	LOC115253947	NW_021838687.1	82865883	82893541	+	3032	protein_coding	cell wall protein DAN4-like%2C transcript variant X1	-
115262683	33.51659742	1.531995937	0.454030874	3.374210931	0.000740276	0.009582395	LOC115262683	NW_021837489.1	27102798	27135272	+	2832	pseudogene	-	-
109421938	108.9123813	1.530560007	0.488713051	3.131817337	0.001737279	0.01758122	LOC109421938	NW_021837489.1	3776600	3857997	+	5855	protein_coding	vanin-like protein 2%2C transcript variant X2	-
115269307	609.7802242	1.529284406	0.303940754	5.031521392	4.87E-07	5.26E-05	LOC115269307	NW_021838543.1	2074894	2276254	+	3071	protein_coding	sodium/potassium-transporting ATPase subunit alpha-like	E1-E2_ATPase
109397865	192.065169	1.529235157	0.341695304	4.4754351	7.63E-06	0.000352614	LOC109397865	NW_021838798.1	53910308	53918445	-	3138	protein_coding	probable E3 ubiquitin-protein ligase makorin-1%2C transcript variant X1	-
115253875	96.96027617	1.528758545	0.432669303	3.533318717	0.000410377	0.00628127	LOC115253875	NW_021838687.1	77546255	77647343	-	7808	pseudogene	-	-
109422425	35.95723888	1.525877093	0.552589756	2.761319907	0.005756826	0.040486332	LOC109422425	NW_021838909.1	88521043	88605529	+	4147	protein_coding	zinc finger protein 665-like%2C transcript variant X4	-
109429655	651.6397265	1.5255156	0.537812361	2.836520154	0.00456081	0.034713711	LOC109429655	NW_021837378.1	1486426	1559725	-	4288	protein_coding	ets DNA-binding protein pokkuri	Ets
109431958	127.1405795	1.524805497	0.464541769	3.282386209	0.001029325	0.012035187	LOC109431958	NW_021838153.1	62601536	62675027	+	4513	protein_coding	hippocampus abundant transcript 1 protein-like%2C transcript variant X4	MFS_1
109418441	49.36806755	1.524099113	0.506063802	3.011673839	0.002598116	0.023602827	LOC109418441	NW_021837045.1	19888083	19928352	+	5576	protein_coding	dual specificity protein kinase splA-like%2C transcript variant X3	Fork_head
115262952	2038.185058	1.521339461	0.299447571	5.080486903	3.76E-07	4.41E-05	LOC115262952	NW_021837545.1	11910	138805	-	1603	protein_coding	synaptic vesicle membrane protein VAT-1 homolog-like%2C transcript variant X2	-
novel.330	84.69237305	1.520750365	0.432906389	3.512885015	0.000443269	0.006649458	-	NW_021837290.1	847526	893847	-	1339	-	-	-
109408198	48.85944789	1.520044494	0.473062554	3.21319978	0.001312649	0.014302197	LOC109408198	NW_021838343.1	6274537	6458761	+	2938	protein_coding	oxysterol-binding protein-related protein 9-like%2C transcript variant X1	PH
novel.83	29.44113755	1.51829225	0.518110869	2.930438911	0.003384835	0.028457827	-	NW_021837045.1	15057376	15063258	-	427	-	-	-
109401369	23.45434874	1.515919746	0.532192444	2.84844282	0.004393375	0.033841991	LOC109401369	NW_021837046.1	21910535	22072168	-	6871	protein_coding	protein numb-like%2C transcript variant X3	PID
109422470	99.69631352	1.514552046	0.336098429	4.506275288	6.60E-06	0.000323856	LOC109422470	NW_021838576.1	109466170	109473488	+	2946	protein_coding	NF-X1-type zinc finger protein NFXL1	-
109428639	57.27664256	1.512198958	0.508479112	2.973964752	0.002939788	0.025672146	LOC109428639	NW_021838576.1	108457624	108493450	+	2890	protein_coding	phosphatidate cytidylyltransferase%2C photoreceptor-specific%2C transcript variant X3	-
109410345	256.1595214	1.509432674	0.300153833	5.028863572	4.93E-07	5.27E-05	LOC109410345	NW_021838521.1	3527710	3544652	-	3899	protein_coding	branched-chain-amino-acid aminotransferase%2C cytosolic%2C transcript variant X2	-
109424442	140.8432951	1.500212574	0.358556326	4.184035994	2.86E-05	0.000912134	LOC109424442	NW_021838654.1	4022461	4248841	+	7581	pseudogene	-	-
novel.1769	37.00770099	1.499842751	0.543505141	2.759574176	0.005787675	0.040593595	-	NW_021839130.1	22237720	22238091	+	372	-	-	-
109404788	87.81269835	1.498817397	0.382623743	3.917209595	8.96E-05	0.002128839	LOC109404788	NW_021838153.1	152513590	152596019	-	3153	protein_coding	bone morphogenetic protein receptor type-1B-like	-
115255623	27.96815428	1.497869177	0.535977058	2.794651664	0.005195566	0.037819979	LOC115255623	NW_021838688.1	924954	951280	-	1554	pseudogene	-	-
109424449	52.74382491	1.492966257	0.480215172	3.108952705	0.001877518	0.0185123	LOC109424449	NW_021838654.1	4354227	4374032	-	1762	pseudogene	-	-
109410126	36.14867864	1.491624705	0.486943488	3.063239865	0.002189545	0.020647353	LOC109410126	NW_021838798.1	20801049	20816108	-	2666	protein_coding	uncharacterized protein CG5902	-
109409728	54.10331137	1.490942818	0.476993778	3.125707054	0.001773782	0.017844754	LOC109409728	NW_021838153.1	60017557	60346529	-	7401	protein_coding	zinc finger MIZ domain-containing protein 2	zf-MIZ
109421066	71.0378531	1.490628558	0.432882213	3.443496898	0.000574243	0.008031543	LOC109421066	NW_021839020.1	61917551	61929308	+	2245	protein_coding	probable serine hydrolase%2C transcript variant X1	Abhydrolase_1
109405144	231.1206821	1.489275975	0.299382024	4.974500318	6.54E-07	6.37E-05	LOC109405144	NW_021838576.1	41237057	41256733	-	3085	protein_coding	uncharacterized LOC109405144%2C transcript variant X4	-
115266592	101.3484478	1.486727469	0.414600923	3.585924162	0.000335887	0.00546786	LOC115266592	NW_021838343.1	11644322	11651248	-	1795	protein_coding	kinesin light chain-like	-
115269269	48.87077385	1.48548509	0.391255945	3.796709309	0.00014663	0.003115136	LOC115269269	NW_021838541.1	219078	414277	+	2269	pseudogene	-	-
109407518	88.58971289	1.482244995	0.400852809	3.697728846	0.000217537	0.004057622	LOC109407518	NW_021837378.1	54465399	54489333	-	6262	protein_coding	uncharacterized LOC109407518%2C transcript variant X1	-
109408571	72.6284275	1.481088931	0.480698481	3.081118393	0.002062246	0.019817452	LOC109408571	NW_021838576.1	53820758	53846042	+	5400	protein_coding	tyrosine-protein kinase Abl	Pkinase_Tyr
109428719	1974.119982	1.480368792	0.227766676	6.499496831	8.06E-11	1.03E-07	LOC109428719	NW_021839020.1	67301370	67400193	+	4676	protein_coding	WD repeat domain phosphoinositide-interacting protein 2-like%2C transcript variant X1	-
109414745	199.876907	1.479143859	0.343351984	4.307951981	1.65E-05	0.000623054	LOC109414745	NW_021838432.1	10281897	10297406	+	3415	protein_coding	ADP-ribosylation factor-like protein 8	-
109404267	77.16415132	1.47821772	0.390808864	3.782456996	0.000155288	0.003225954	LOC109404267	NW_021838576.1	92948064	92994305	-	5526	protein_coding	uncharacterized LOC109404267%2C transcript variant X8	-
109397766	46.065584	1.477366127	0.475410686	3.107557675	0.001886402	0.018576036	LOC109397766	NW_021838904.1	34310	96352	-	4298	protein_coding	pyruvate carboxylase%2C mitochondrial%2C transcript variant X2	CPSase_L_D2
109421120	64.89526803	1.476648549	0.413391606	3.572033221	0.00035422	0.005676401	LOC109421120	NW_021838732.1	3720041	3732243	-	1628	lncRNA	uncharacterized LOC109421120	-
109402112	40.12992997	1.475880545	0.507421251	2.908590334	0.003630623	0.029694896	LOC109402112	NW_021838687.1	13444482	13452023	-	2734	protein_coding	sorting nexin-2	PX
109409615	213.4658039	1.472740503	0.328124205	4.48836288	7.18E-06	0.00034219	LOC109409615	NW_021838399.1	6033062	6049475	-	1625	protein_coding	ATPase family AAA domain-containing protein 1-B	AAA
109413666	146.2317595	1.470488857	0.421192347	3.491252551	0.000480762	0.007015829	LOC109413666	NW_021837045.1	79334482	79352456	-	4021	protein_coding	protein AF-9%2C transcript variant X2	-
115255896	53.34985936	1.470384194	0.436484342	3.368698604	0.00075524	0.009670091	LOC115255896	NW_021838721.1	1920117	1993613	+	2285	protein_coding	uncharacterized LOC115255896	-
novel.486	31.82891378	1.465767324	0.539638494	2.716202308	0.006603555	0.044699197	-	NW_021837711.1	1406713	1416846	+	3510	-	PF00628:PHD-finger	PHD
109414426	89.21324385	1.464925874	0.38419384	3.812986361	0.000137298	0.002960385	LOC109414426	NW_021838233.1	9656089	9715872	-	9379	protein_coding	uncharacterized LOC109414426%2C transcript variant X2	-
109420110	34.85250701	1.461380026	0.444577418	3.287121583	0.001012171	0.01191508	LOC109420110	NW_021837931.1	19085045	19226062	+	6141	pseudogene	-	-
109622621	48.68862462	1.46061187	0.449548033	3.249067424	0.00115784	0.013166788	LOC109622621	NW_021838871.1	205852	222149	-	4910	protein_coding	ubiquitin-protein ligase E3B	HECT
109408461	70.32194831	1.460575597	0.417435633	3.498924101	0.00046714	0.006895698	LOC109408461	NW_021837045.1	174701168	174724809	-	4427	protein_coding	extracellular serine/threonine protein CG31145-like	DUF1193
115256710	170.6323226	1.456585598	0.304180001	4.788564638	1.68E-06	0.000125185	LOC115256710	NW_021838798.1	35830827	35863431	-	4434	protein_coding	uncharacterized LOC115256710	-
109423547	63.56750286	1.456312436	0.435915303	3.340815123	0.000835328	0.01035861	LOC109423547	NW_021838490.1	433332	454392	+	1545	protein_coding	N(G)%2CN(G)-dimethylarginine dimethylaminohydrolase 1	-
109426364	29.06770907	1.456008775	0.511440931	2.84687573	0.004415059	0.033955989	LOC109426364	NW_021838932.1	190983	538705	+	5944	protein_coding	uncharacterized protein CG43867-like	PH
115253533	31.63041826	1.455739562	0.517705026	2.811909272	0.004924839	0.036507065	LOC115253533	NW_021837267.1	55225272	55276348	+	6248	pseudogene	-	-
109428129	52.71455311	1.454962211	0.415587795	3.500974349	0.00046356	0.006862662	LOC109428129	NW_021837267.1	37014227	37144672	-	4834	protein_coding	GRAM domain-containing protein 2B-like%2C transcript variant X4	GRAM
109622444	82.74228601	1.451542406	0.470238472	3.086821881	0.002023088	0.019545906	LOC109622444	NW_021838798.1	23208045	23417418	-	11172	protein_coding	F-actin-monooxygenase Mical-like	CH
109427908	138.9439843	1.451418077	0.378997796	3.829621423	0.000128341	0.00280811	LOC109427908	NW_021838233.1	14423362	14515916	+	3212	protein_coding	choline/ethanolamine kinase-like%2C transcript variant X6	Choline_kinase
109407033	338.3913068	1.451022966	0.343813463	4.220378557	2.44E-05	0.000826542	LOC109407033	NW_021838343.1	21202012	21379154	-	2480	protein_coding	cytochrome b reductase 1%2C transcript variant X4	Cytochrom_B561
109424087	34.68855781	1.450830119	0.499254988	2.905990235	0.003660929	0.029831517	LOC109424087	NW_021838798.1	32084871	32102016	-	3480	protein_coding	uncharacterized LOC109424087%2C transcript variant X2	-
115263958	84.36047279	1.450060478	0.403354746	3.595000409	0.000324391	0.005338473	LOC115263958	NW_021837736.1	6058	11689	-	1697	pseudogene	PF01602:Adaptin N terminal region	-
109430541	1672.547354	1.446796637	0.284028612	5.093841175	3.51E-07	4.34E-05	LOC109430541	NW_021838665.1	1552476	1613283	-	7281	protein_coding	acetyl-CoA carboxylase	Carboxyl_trans
109418619	913.9980644	1.446091613	0.265662539	5.443340324	5.23E-08	1.03E-05	LOC109418619	NW_021838909.1	23091445	23169811	-	2369	protein_coding	hexokinase type 2	-
109420807	403.8613733	1.445403311	0.221648421	6.521153202	6.98E-11	9.74E-08	LOC109420807	NW_021838910.1	2332630	2352567	+	1481	protein_coding	L-lactate dehydrogenase	-
109420669	311.172935	1.43851409	0.30251928	4.755115409	1.98E-06	0.000144991	LOC109420669	NW_021838687.1	40549159	40604623	-	5014	protein_coding	uncharacterized LOC109420669%2C transcript variant X3	-
109414300	97.32610633	1.437811229	0.367518463	3.91221496	9.15E-05	0.002170005	LOC109414300	NW_021839020.1	51649095	51666588	+	6176	protein_coding	protein smoothened-like	-
109433624	1676.273325	1.435735173	0.275871221	5.204367332	1.95E-07	2.79E-05	LOC109433624	NW_021838798.1	78816372	78940092	-	4490	protein_coding	uridine phosphorylase 1%2C transcript variant X3	-
109397908	111.7988142	1.434939585	0.446846413	3.211259044	0.001321547	0.014388934	LOC109397908	NW_021838710.1	944039	1088097	-	5538	protein_coding	transcriptional coactivator yorkie-like%2C transcript variant X2	-
109431233	903.4312993	1.434282754	0.281699919	5.09152703	3.55E-07	4.34E-05	LOC109431233	NW_021837931.1	18400500	18480637	+	5018	protein_coding	kinase D-interacting substrate of 220 kDa-like	-
115254401	33.67545671	1.432567921	0.515405021	2.779499351	0.005444276	0.038901373	LOC115254401	NW_021838616.1	4439	46857	+	4056	pseudogene	-	-
109415588	67.28507095	1.432541394	0.514767784	2.782888593	0.00538773	0.038697663	LOC109415588	NW_021837156.1	59003787	59009468	-	1383	protein_coding	NIF3-like protein 1	-
115263990	111.1981451	1.432128122	0.399120792	3.58820726	0.00033296	0.005443157	LOC115263990	NW_021837767.1	364469	419557	+	15856	pseudogene	-	-
109419754	165.1725475	1.431858968	0.3826235	3.742213871	0.000182406	0.003603989	LOC109419754	NW_021838687.1	22687369	22698948	-	11580	protein_coding	protein Tob2	-
115256864	103.6496839	1.431414602	0.371340295	3.854724682	0.00011586	0.002585293	LOC115256864	NW_021838798.1	94339111	94446795	-	1950	protein_coding	casein kinase I-like%2C transcript variant X1	Pkinase
109399519	43.37462626	1.429620879	0.515818399	2.771558519	0.005578864	0.039632913	LOC109399519	NW_021838454.1	2913553	2919911	+	6359	protein_coding	uncharacterized LOC109399519	-
109414228	267.2861181	1.426103542	0.221850318	6.428224023	1.29E-10	1.37E-07	LOC109414228	NW_021839065.1	711751	729172	-	2227	protein_coding	zinc finger CCCH domain-containing protein 3-like	-
109420936	41.3539913	1.426035772	0.492152456	2.897548831	0.003760912	0.030420189	LOC109420936	NW_021837434.1	12805	16020	+	2408	protein_coding	apoptosis inhibitor 5 homolog	-
109431166	642.5806633	1.425443314	0.304082418	4.687687378	2.76E-06	0.000178231	LOC109431166	NW_021838798.1	80103929	80140976	+	1731	protein_coding	membrane-associated progesterone receptor component 1%2C transcript variant X4	-
109400381	105.8002322	1.421739974	0.327840918	4.3366764	1.45E-05	0.00056651	LOC109400381	NW_021838798.1	12998225	13036665	-	6291	protein_coding	protein wings apart-like	-
115259937	337.4510082	1.42072042	0.333283978	4.262792434	2.02E-05	0.000717978	LOC115259937	NW_021839147.1	14454	86997	+	4815	protein_coding	poly(A) polymerase type 3-like	-
109418216	250.9828043	1.41989521	0.33656634	4.218767712	2.46E-05	0.00082881	LOC109418216	NW_021838488.1	3850427	3885944	-	2969	protein_coding	uncharacterized LOC109418216%2C transcript variant X2	-
109621310	511.8625146	1.419781172	0.314182097	4.518975411	6.21E-06	0.000314841	LOC109621310	NW_021838153.1	78374764	78665389	-	8095	protein_coding	septin-7%2C transcript variant X13	GTP_CDC
115256126	897.0196513	1.41975838	0.323834051	4.384215849	1.16E-05	0.000480387	LOC115256126	NW_021838755.1	47797	162145	+	5610	protein_coding	protein 4.1 homolog	Band_41
novel.1533	79.97784408	1.418322296	0.455398726	3.11446259	0.001842803	0.018311143	-	NW_021838832.1	365608	420051	-	858	-	-	-
109400410	44.39068786	1.418291383	0.482964226	2.936638591	0.003317905	0.028033287	LOC109400410	NW_021839130.1	63887877	64493230	+	9892	protein_coding	mushroom body large-type Kenyon cell-specific protein 1%2C transcript variant X1	-
109427547	559.1814434	1.416322173	0.266394333	5.316637777	1.06E-07	1.82E-05	LOC109427547	NW_021838687.1	2418386	2635144	+	6657	protein_coding	protein NDRG3%2C transcript variant X7	Ndr
109401374	349.7347157	1.415143451	0.278403017	5.083075137	3.71E-07	4.41E-05	LOC109401374	NW_021837046.1	21053345	21536735	+	4230	protein_coding	dual specificity tyrosine-phosphorylation-regulated kinase 2%2C transcript variant X1	Pkinase
109401876	1619.060113	1.414606802	0.271599581	5.20842778	1.90E-07	2.79E-05	LOC109401876	NW_021838798.1	41135952	41170089	+	3688	protein_coding	ubiquitin carboxyl-terminal hydrolase MINDY-3 homolog	-
115258883	119.5127322	1.413857372	0.382260455	3.698675482	0.000216727	0.004052619	LOC115258883	NW_021839020.1	41586493	41789083	+	5669	protein_coding	serine-rich adhesin for platelets-like%2C transcript variant X3	-
109423965	733.1708273	1.413807664	0.264592254	5.343344873	9.12E-08	1.61E-05	LOC109423965	NW_021838153.1	160257810	160271217	-	3838	protein_coding	ATP-dependent zinc metalloprotease YME1 homolog%2C transcript variant X2	AAA
109400047	146.6132954	1.411465608	0.318361709	4.433528181	9.27E-06	0.000404313	LOC109400047	NW_021838610.1	2997890	3000666	+	2754	protein_coding	serine-rich adhesin for platelets%2C transcript variant X2	-
109403725	226.5873059	1.408346028	0.352195153	3.998766075	6.37E-05	0.001651211	LOC109403725	NW_021837267.1	6941677	6994497	+	10810	protein_coding	RING finger protein 44-like%2C transcript variant X1	-
115270341	110.4594881	1.407910001	0.373083032	3.773717591	0.000160833	0.003311637	LOC115270341	NW_021838576.1	86859125	86873581	-	4358	pseudogene	-	-
109422630	242.3818464	1.405880089	0.323218848	4.34962285	1.36E-05	0.000542378	LOC109422630	NW_021838599.1	5890217	5912912	+	5940	protein_coding	uncharacterized LOC109422630	Pkinase
109420153	197.6300731	1.404611215	0.323853191	4.337185042	1.44E-05	0.00056651	LOC109420153	NW_021837931.1	20924348	21109426	+	7405	protein_coding	kinase D-interacting substrate of 220 kDa%2C transcript variant X3	-
115266266	222.3295498	1.403564367	0.333791145	4.204917925	2.61E-05	0.000865632	LOC115266266	NW_021838222.1	861353	912088	+	11658	pseudogene	-	-
109404455	43.68427878	1.40311398	0.472415056	2.970087344	0.002977151	0.025865999	LOC109404455	NW_021837267.1	51001487	51002284	-	798	protein_coding	cyclin-dependent kinase 2-associated protein 2	-
109411810	41.85477757	1.401875682	0.404708789	3.463912127	0.00053238	0.007581729	LOC109411810	NW_021838153.1	53166240	53210154	+	3819	protein_coding	uncharacterized LOC109411810	-
109621524	168.7638517	1.401803622	0.274030359	5.11550482	3.13E-07	3.97E-05	LOC109621524	NW_021839130.1	29077842	29083119	-	5272	protein_coding	centrosomal and chromosomal factor	-
109431124	561.0316563	1.400890988	0.256408539	5.46351145	4.67E-08	9.82E-06	LOC109431124	NW_021838636.1	335196	416603	-	5279	pseudogene	-	-
109422026	179.4237806	1.397944573	0.324413568	4.309143369	1.64E-05	0.000622775	LOC109422026	NW_021838798.1	29386389	29486209	+	2881	protein_coding	neural Wiskott-Aldrich syndrome protein%2C transcript variant X2	PBD
109423345	171.2143173	1.396818366	0.311676346	4.481630968	7.41E-06	0.000347766	LOC109423345	NW_021838153.1	81401663	81422138	-	2827	protein_coding	DCN1-like protein 3%2C transcript variant X4	-
109412652	50.68593107	1.395334879	0.515280137	2.707915127	0.006770733	0.045489847	LOC109412652	NW_021838943.1	792385	840649	+	3703	protein_coding	protein diaphanous-like	FH2
109414141	77.93745117	1.394147987	0.463833134	3.005710209	0.002649614	0.023941655	LOC109414141	NW_021837267.1	21353336	21383297	+	3426	protein_coding	mothers against decapentaplegic homolog 4-like%2C transcript variant X4	MH2
115265418	153.483576	1.392528847	0.382559629	3.640030841	0.000272605	0.004746141	LOC115265418	NW_021838153.1	75619023	75685760	-	11645	protein_coding	uncharacterized LOC115265418%2C transcript variant X3	SNF2_N
115256327	71.5278305	1.392141371	0.377281604	3.689926456	0.000224319	0.004144096	LOC115256327	NW_021838798.1	43781517	43817357	-	3219	protein_coding	synaptic functional regulator FMR1-like%2C transcript variant X6	KH_1
109623088	320.8252266	1.391497375	0.308241158	4.514313996	6.35E-06	0.00031719	LOC109623088	NW_021839130.1	264826	296823	-	9034	protein_coding	myosin-I heavy chain	Myosin_head
109622815	162.3993866	1.391121419	0.357411509	3.892212156	9.93E-05	0.002314083	LOC109622815	NW_021839020.1	14098279	14164942	+	4151	protein_coding	uncharacterized LOC109622815%2C transcript variant X1	-
109419769	234.5357706	1.389563993	0.345638516	4.020281101	5.81E-05	0.001528069	LOC109419769	NW_021838687.1	23508555	23814146	-	9442	protein_coding	dedicator of cytokinesis protein 9-like%2C transcript variant X3	Ded_cyto
115254049	70.21068124	1.388304178	0.495777881	2.800254369	0.005106235	0.037400249	LOC115254049	NW_021837156.1	21309453	21516712	-	7046	protein_coding	active breakpoint cluster region-related protein-like	-
109414485	35.71118996	1.386201696	0.515245635	2.69037058	0.007137271	0.047101218	LOC109414485	NW_021838233.1	7471070	7508117	-	2407	protein_coding	ras-specific guanine nucleotide-releasing factor RalGPS2%2C transcript variant X1	PH
109425439	160.664137	1.382404978	0.377033627	3.666529666	0.000245864	0.00444161	LOC109425439	NW_021837711.1	13910887	13939937	+	8951	protein_coding	huntingtin-like	-
109428028	143.1764767	1.378889572	0.462397033	2.982046758	0.002863283	0.025291781	LOC109428028	NW_021838267.1	936084	994628	-	10158	protein_coding	protein bark beetle	SRCR
109404578	212.5052393	1.377339172	0.327083981	4.210964929	2.54E-05	0.000852345	LOC109404578	NW_021838576.1	24128694	24173468	-	11027	protein_coding	nucleosome-remodeling factor subunit NURF301	-
109418942	234.9329426	1.374783731	0.372559529	3.690104865	0.000224162	0.004144096	LOC109418942	NW_021838532.1	7463077	7648955	+	5582	protein_coding	ribosomal protein S6 kinase beta-2%2C transcript variant X1	Pkinase
109419708	123.5252278	1.374646543	0.30365678	4.52697464	5.98E-06	0.000310932	LOC109419708	NW_021838710.1	2354762	2468220	-	2204	protein_coding	protein FAM49B%2C transcript variant X7	-
115260194	324.5544649	1.373022278	0.332065101	4.134798493	3.55E-05	0.001071522	LOC115260194	NW_021837069.1	802049	1090659	+	8896	protein_coding	uncharacterized LOC115260194%2C transcript variant X1	RhoGEF
109422469	238.56788	1.371316347	0.362244686	3.785607905	0.000153333	0.003202684	LOC109422469	NW_021838576.1	109495708	109579487	-	4717	protein_coding	F-box/WD repeat-containing protein 7-like	WD40
109623096	988.7499088	1.370569186	0.153376543	8.935976521	4.04E-19	3.10E-15	LOC109623096	NW_021839130.1	354931	375663	-	1782	protein_coding	saccharopine dehydrogenase-like oxidoreductase	Saccharop_dh
109419512	59.33170384	1.36940064	0.383853999	3.567503904	0.000360398	0.005721645	LOC109419512	NW_021839020.1	7425577	7995522	+	5370	protein_coding	alpha-protein kinase 1-like	-
115253700	167.3888865	1.366015389	0.30790303	4.436511685	9.14E-06	0.00040218	LOC115253700	NW_021838687.1	22826736	22910575	+	2487	protein_coding	phosphatidylcholine:ceramide cholinephosphotransferase 1-like%2C transcript variant X4	-
115264697	98.17097	1.364394098	0.457713058	2.980893975	0.002874083	0.025343434	LOC115264697	NW_021837931.1	35988034	36128926	+	6494	protein_coding	oxidative stress-induced growth inhibitor 2-like%2C transcript variant X7	-
109425352	81.46209724	1.357823376	0.42757861	3.175611091	0.001495213	0.015733039	LOC109425352	NW_021838410.1	5905139	5941128	+	2431	protein_coding	ras-related protein rab7	Ras
115253474	47.07503773	1.357077607	0.494141089	2.746336291	0.006026495	0.041769191	LOC115253474	NW_021837045.1	8568860	8597380	-	7685	protein_coding	protein tramtrack%2C beta isoform-like%2C transcript variant X2	BTB
109405526	87.3780007	1.356947329	0.388054841	3.496792682	0.000470888	0.006932765	LOC109405526	NW_021838843.1	3251775	3274012	+	2199	protein_coding	E3 ubiquitin-protein ligase Mdm2-like%2C transcript variant X1	-
115254691	92.52537482	1.35580836	0.348749148	3.887632035	0.000101227	0.002343301	LOC115254691	NW_021838654.1	4607994	4632278	+	2886	protein_coding	deubiquitinase DESI2-like	-
109398576	47.92985799	1.354926411	0.437185032	3.099205855	0.001940401	0.018949773	LOC109398576	NW_021837822.1	8917084	9092710	-	6831	protein_coding	oxysterol-binding protein-related protein 8-like%2C transcript variant X1	PH
109423943	55.29956233	1.352754795	0.485100268	2.788608633	0.005293499	0.03822474	LOC109423943	NW_021838153.1	156549730	156598223	+	2917	protein_coding	eukaryotic peptide chain release factor GTP-binding subunit ERF3A	GTP_EFTU
109409848	127.1790418	1.350795122	0.352941047	3.82725425	0.000129581	0.002829761	LOC109409848	NW_021839180.1	86292	130055	+	10060	protein_coding	uncharacterized LOC109409848	-
115253630	103.4680204	1.348995125	0.393317356	3.429787942	0.000604053	0.008294655	LOC115253630	NW_021837600.1	36293192	36427144	+	7278	protein_coding	protein FAM13A-like%2C transcript variant X2	-
109427696	196.4430963	1.348200282	0.33523082	4.021707441	5.78E-05	0.001522712	LOC109427696	NW_021838184.1	623507	779280	-	4809	protein_coding	integrin alpha-PS1%2C transcript variant X7	-
109425762	2934.224183	1.34356634	0.277793976	4.83655679	1.32E-06	0.000106682	LOC109425762	NW_021837378.1	54924507	54934555	-	3993	protein_coding	polyadenylate-binding protein 4-like	RRM_1
109421992	230.5299227	1.339424684	0.284202911	4.712916833	2.44E-06	0.00016515	LOC109421992	NW_021838798.1	27018113	27092448	+	5761	protein_coding	uncharacterized LOC109421992%2C transcript variant X2	-
109417689	50.22976217	1.338987101	0.459813549	2.91202185	0.003590975	0.029512126	LOC109417689	NW_021838687.1	80613524	80942782	+	11474	protein_coding	ankyrin-3%2C transcript variant X2	-
109400262	309.3962284	1.33575923	0.28463771	4.692839994	2.69E-06	0.000175272	LOC109400262	NW_021837822.1	8274294	8309377	+	4162	protein_coding	zinc metalloproteinase-disintegrin-like BmMP%2C transcript variant X1	-
109407430	85.71092573	1.334564334	0.399399524	3.341426949	0.000833489	0.010348268	LOC109407430	NW_021837600.1	37577769	37616835	-	8886	protein_coding	titin-like	JmjC
109411403	1853.160499	1.33389504	0.282727706	4.717949497	2.38E-06	0.00016183	LOC109411403	NW_021839130.1	43700706	43809807	-	16368	protein_coding	baculoviral IAP repeat-containing protein 6	UQ_con
109402915	206.1980966	1.33240704	0.316986286	4.203358624	2.63E-05	0.000865632	LOC109402915	NW_021837678.1	1295297	1371621	+	4909	protein_coding	uncharacterized LOC109402915	RhoGAP
109399522	107.8877516	1.331797519	0.415700091	3.203746037	0.001356521	0.014665709	LOC109399522	NW_021838454.1	2374463	2386471	-	2200	protein_coding	alpha-1%2C3-mannosyl-glycoprotein 2-beta-N-acetylglucosaminyltransferase	-
109422351	180.9864099	1.330864963	0.319147703	4.170059668	3.05E-05	0.000959017	LOC109422351	NW_021838654.1	5086202	5127839	-	3671	protein_coding	deubiquitinase DESI2-like%2C transcript variant X3	-
115264930	88.06122911	1.33025215	0.359458626	3.700710049	0.000214997	0.004035005	LOC115264930	NW_021837045.1	47414904	47450223	+	15394	protein_coding	uncharacterized LOC115264930	-
109425613	1244.281544	1.329758907	0.27729329	4.795496162	1.62E-06	0.000122488	LOC109425613	NW_021838432.1	8261406	8263206	-	1740	protein_coding	uncharacterized protein K02A2.6-like	-
115257750	119.1671001	1.329230922	0.448357104	2.964670148	0.003030076	0.026251541	LOC115257750	NW_021838909.1	89263985	89700752	+	2680	protein_coding	uncharacterized LOC115257750	-
109429125	338.3353551	1.328369743	0.251398337	5.283924137	1.26E-07	2.04E-05	LOC109429125	NW_021838428.1	95397	98138	+	2111	protein_coding	neural/ectodermal development factor IMP-L2	I-set
109401880	75.78091497	1.326575958	0.430489594	3.081551744	0.002059247	0.019815273	LOC109401880	NW_021838798.1	39346053	39431062	+	6786	protein_coding	Ca(2+)/calmodulin-responsive adenylate cyclase%2C transcript variant X1	Guanylate_cyc
109398404	94.15018542	1.326363206	0.362250603	3.661452029	0.00025079	0.00449781	LOC109398404	NW_021838798.1	9401059	9533012	+	4639	protein_coding	uncharacterized LOC109398404	BTB
109404234	1708.988221	1.326241761	0.293205373	4.523251903	6.09E-06	0.000312258	LOC109404234	NW_021838776.1	2086809	2088288	+	1480	protein_coding	innexin inx2	-
109410419	263.5000933	1.325731804	0.321537562	4.123100872	3.74E-05	0.00111295	LOC109410419	NW_021837045.1	55264021	55345877	+	5149	protein_coding	F-BAR domain only protein 2-like	RRM_1
novel.532	52.12770363	1.325035026	0.411848252	3.217289427	0.00129408	0.014160166	-	NW_021837822.1	28988345	28997039	+	1918	-	-	-
115264438	53.25937063	1.324992766	0.355394367	3.728232321	0.000192828	0.00374071	LOC115264438	NW_021837878.1	195976	205954	+	1728	protein_coding	probable cytochrome P450 4d14	p450
109422396	139.0353315	1.323876158	0.341472382	3.876964074	0.000105768	0.002419895	LOC109422396	NW_021837045.1	153390267	153400188	+	2209	protein_coding	stromal membrane-associated protein 1-like	-
109408424	281.0312042	1.322772977	0.246788388	5.359948213	8.32E-08	1.50E-05	LOC109408424	NW_021837045.1	183020898	183033497	-	4347	protein_coding	5'-3' exoribonuclease 1	-
109408359	39.52375677	1.321805706	0.436841207	3.025826513	0.002479545	0.022739533	LOC109408359	NW_021838743.1	3098081	3267428	+	5161	protein_coding	probable WRKY transcription factor protein 1	zf-MYND
109419129	300.488946	1.321417021	0.349329776	3.782720834	0.000155123	0.003225954	LOC109419129	NW_021837045.1	18808796	18885670	-	3591	protein_coding	poly(A) polymerase type 3%2C transcript variant X1	-
109406409	209.0054187	1.320285202	0.315074897	4.190385253	2.78E-05	0.000899733	LOC109406409	NW_021837600.1	33684557	33708975	+	4079	protein_coding	tripeptidyl-peptidase 2	Peptidase_S8
115253974	111.1725226	1.318073387	0.343211389	3.840412734	0.000122828	0.002717075	LOC115253974	NW_021838798.1	94477399	94544443	+	2838	protein_coding	cyclic AMP response element-binding protein B-like	bZIP_1
109427882	1522.51486	1.317913136	0.226162702	5.827278869	5.63E-09	1.97E-06	LOC109427882	NW_021838573.1	438830	466661	+	2689	protein_coding	phospholipid phosphatase homolog 1.2 homolog%2C transcript variant X1	-
109425809	200.4126333	1.316929194	0.323342188	4.072865356	4.64E-05	0.001312929	LOC109425809	NW_021837489.1	45776307	46690761	-	7776	protein_coding	solute carrier family 12 member 4%2C transcript variant X8	AA_permease
115263166	54.16927045	1.316602662	0.436779927	3.014338754	0.002575401	0.023472926	LOC115263166	NW_021837600.1	8207947	8225699	+	3341	pseudogene	-	-
109405894	717.5107283	1.316054886	0.331094152	3.97486599	7.04E-05	0.001784921	LOC109405894	NW_021839020.1	47087992	47213444	-	7661	protein_coding	transcription factor SPT20 homolog%2C transcript variant X9	-
115256858	342.1475139	1.314428184	0.215215523	6.107497097	1.01E-09	6.47E-07	LOC115256858	NW_021838798.1	94062119	94121912	+	4964	protein_coding	probable phosphorylase b kinase regulatory subunit alpha%2C transcript variant X1	-
109623305	148.1565508	1.311651327	0.34710944	3.778783216	0.000157597	0.003268821	LOC109623305	NW_021837489.1	33767755	33917743	-	4647	protein_coding	plexin domain-containing protein 2%2C transcript variant X1	-
novel.1285	95.87855595	1.311533445	0.371048564	3.534667893	0.000408288	0.006268037	-	NW_021838606.1	97129	101483	-	4355	-	-	-
109420207	433.6053853	1.311217898	0.285960856	4.585305549	4.53E-06	0.000249441	LOC109420207	NW_021837179.1	1574318	1586892	+	1564	protein_coding	ras-related protein Rac1%2C transcript variant X2	Ras
115253821	574.6200256	1.311075026	0.289885265	4.522737726	6.10E-06	0.000312258	LOC115253821	NW_021838687.1	129177	320126	-	2494	protein_coding	protein NDRG3-like	Ndr
109424456	2648.714954	1.309752077	0.236080016	5.547915904	2.89E-08	6.83E-06	LOC109424456	NW_021839208.1	1430156	1573926	-	3717	protein_coding	trehalase%2C transcript variant X7	-
109399088	127.6454637	1.308706766	0.396483172	3.300787671	0.000964138	0.011473992	LOC109399088	NW_021838465.1	43073532	43211091	-	6586	protein_coding	DENN domain-containing protein 5B	DENN
109428225	524.7234413	1.308470074	0.269228096	4.860079954	1.17E-06	9.68E-05	LOC109428225	NW_021837046.1	49116589	49185878	+	4999	protein_coding	choline/ethanolamine kinase-like%2C transcript variant X7	Choline_kinase
109404752	281.8011215	1.307368228	0.357785745	3.654053431	0.000258133	0.004597274	LOC109404752	NW_021838153.1	64592146	64747272	+	4494	protein_coding	autophagy-related protein 13 homolog%2C transcript variant X1	-
109407233	40.45227976	1.304704496	0.452778445	2.881551694	0.003957223	0.031430474	LOC109407233	NW_021839020.1	48921285	48937713	+	4726	protein_coding	protein smoothened-like%2C transcript variant X1	-
109422034	901.5620608	1.301954592	0.288005774	4.520585032	6.17E-06	0.000313491	LOC109422034	NW_021838798.1	29687661	29820399	+	1935	protein_coding	chloride intracellular channel exc-4	-
109429208	102.2463581	1.300797568	0.387730592	3.354900526	0.000793935	0.010022825	LOC109429208	NW_021838479.1	560985	568646	-	1735	protein_coding	probable serine hydrolase%2C transcript variant X2	Abhydrolase_1
109408747	509.8882122	1.30071961	0.313961553	4.142926414	3.43E-05	0.00104449	LOC109408747	NW_021838465.1	6707546	6728751	-	3934	pseudogene	-	-
109405114	610.2433944	1.299884971	0.261458108	4.971675887	6.64E-07	6.41E-05	LOC109405114	NW_021838909.1	3473866	3517370	-	1735	protein_coding	ras-related protein Rab-11B	-
115258317	319.7175389	1.296417968	0.319729918	4.054728363	5.02E-05	0.001390897	LOC115258317	NW_021837046.1	48951498	49014507	-	4774	protein_coding	choline/ethanolamine kinase-like%2C transcript variant X4	Choline_kinase
109430200	347.4635913	1.294621586	0.315041265	4.109371468	3.97E-05	0.001169043	LOC109430200	NW_021838580.1	39294	118640	+	3921	protein_coding	monocarboxylate transporter 12-like	MFS_1
109417546	103.3032523	1.289898012	0.413878153	3.116612954	0.001829416	0.018213484	LOC109417546	NW_021839064.1	118693	136182	+	7052	protein_coding	UHRF1-binding protein 1-like%2C transcript variant X1	-
115259492	2204.038417	1.287695456	0.140924441	9.137488505	6.39E-20	9.81E-16	LOC115259492	NW_021839130.1	15817232	15830002	-	2874	protein_coding	endoplasmin-like	HATPase_c
109622221	198.4216923	1.286469538	0.311237108	4.133406673	3.57E-05	0.001075921	LOC109622221	NW_021838465.1	89254398	89289512	-	16487	protein_coding	probable E3 ubiquitin-protein ligase HERC2	-
109423197	455.651181	1.28155319	0.270935015	4.730112821	2.24E-06	0.00015448	LOC109423197	NW_021838632.1	1813853	1845900	+	2107	protein_coding	BCL2/adenovirus E1B 19 kDa protein-interacting protein 3%2C transcript variant X1	-
109396991	4077.549681	1.281504371	0.154060341	8.318197689	8.93E-17	3.99E-13	LOC109396991	NW_021839130.1	16285707	16294583	-	3144	protein_coding	endoplasmin-like	HATPase_c
109417392	62.4739426	1.278105672	0.472649875	2.704127813	0.006848394	0.045791179	LOC109417392	NW_021838343.1	20635597	20780297	-	12028	protein_coding	protocadherin-like wing polarity protein stan%2C transcript variant X7	7tm_2
109419518	55.12267828	1.276825575	0.372739829	3.425514196	0.000613637	0.008403705	LOC109419518	NW_021837201.1	1147285	1182902	-	2315	misc_RNA	uncharacterized protein DDB_G0283357	-
109408929	423.9258777	1.276001517	0.341065336	3.741223113	0.000183127	0.003613578	LOC109408929	NW_021838798.1	78532384	78650883	+	5187	protein_coding	cytosolic purine 5'-nucleotidase%2C transcript variant X3	-
109423642	109.6519853	1.275109011	0.362996607	3.512729838	0.000443528	0.006649458	LOC109423642	NW_021837822.1	9579186	9746145	-	6695	protein_coding	oxysterol-binding protein-related protein 8%2C transcript variant X1	PH
109432609	37.54082907	1.27382003	0.453648805	2.807943098	0.004985904	0.036835222	LOC109432609	NW_021838521.1	5427675	5521393	+	9356	protein_coding	proto-oncogene tyrosine-protein kinase ROS-like%2C transcript variant X1	Pkinase_Tyr
115258105	514.0922398	1.273059016	0.315471614	4.035415423	5.45E-05	0.001465451	LOC115258105	NW_021838932.1	971192	1080659	-	1596	protein_coding	ras-related protein Rap1	Ras
109418402	402.9010757	1.272907023	0.305509468	4.166505977	3.09E-05	0.000971049	LOC109418402	NW_021837045.1	11620985	11654919	+	2738	protein_coding	cdc42 homolog%2C transcript variant X1	Ras
109427546	50.77251934	1.272574026	0.425369648	2.991689774	0.00277438	0.024743889	LOC109427546	NW_021838798.1	42957991	43016743	-	3241	protein_coding	synaptic functional regulator FMR1%2C transcript variant X6	KH_1
109622623	270.8686738	1.272253637	0.289238366	4.398633752	1.09E-05	0.000455685	LOC109622623	NW_021837600.1	46673247	46913071	-	6004	protein_coding	sterile alpha and TIR motif-containing protein 1-like%2C transcript variant X2	-
109621320	416.9164825	1.268568043	0.346419645	3.66194026	0.000250312	0.004494495	LOC109621320	NW_021838465.1	88456790	88727281	-	7866	protein_coding	insulin-like receptor%2C transcript variant X1	-
115262804	383.8994637	1.264100563	0.337308345	3.747611297	0.000178527	0.003548983	LOC115262804	NW_021837489.1	31442292	31489051	+	14007	protein_coding	low-density lipoprotein receptor-related protein 1-like	Ldl_recept_a
109416489	185.625388	1.264068799	0.283386921	4.460575651	8.17E-06	0.000373473	LOC109416489	NW_021838343.1	14764607	14823635	+	2264	protein_coding	heterogeneous nuclear ribonucleoprotein K%2C transcript variant X2	KH_1
109422733	300.2923315	1.260982574	0.322370835	3.911590123	9.17E-05	0.002172271	LOC109422733	NW_021838154.1	18744480	18779896	+	1850	protein_coding	ras-related protein Rab-8A	Ras
109408765	70.69282629	1.260945367	0.439464102	2.869279567	0.00411408	0.032306575	LOC109408765	NW_021837834.1	257525	433341	+	2561	protein_coding	protein enhancer of sevenless 2B%2C transcript variant X5	SH2
109402681	624.20453	1.260696035	0.29436419	4.282776494	1.85E-05	0.000676979	LOC109402681	NW_021838377.1	146785	176036	-	5315	protein_coding	exportin-6-A%2C transcript variant X2	-
109404626	47.63498635	1.259521865	0.44129809	2.854129429	0.004315495	0.033441484	LOC109404626	NW_021837378.1	37689270	37709135	-	5485	protein_coding	ral GTPase-activating protein subunit beta%2C transcript variant X4	-
115253874	64.52833109	1.259385512	0.438320059	2.873209849	0.004063241	0.032005582	LOC115253874	NW_021837600.1	35657524	35678597	+	4107	transcribed_pseudogene	rap1 GTPase-GDP dissociation stimulator 1-like	-
109398071	300.7252264	1.258608177	0.245174329	5.133523484	2.84E-07	3.67E-05	LOC109398071	NW_021837301.1	710708	726432	+	1574	protein_coding	cell death-inducing p53-target protein 1-like	-
109401303	98.19889779	1.257122969	0.303194682	4.146256659	3.38E-05	0.001033523	LOC109401303	NW_021838821.1	1225119	1240982	+	4084	pseudogene	-	-
115267895	68.91127616	1.256877822	0.425213455	2.955875002	0.003117834	0.026815121	LOC115267895	NW_021838465.1	77755024	77785815	-	5120	protein_coding	sterol regulatory element-binding protein cleavage-activating protein-like	-
115266465	56.29223749	1.255581514	0.416634368	3.01362924	0.002581431	0.023491478	LOC115266465	NW_021838267.1	781959	808743	-	8880	protein_coding	protein bark beetle-like	-
115255019	387.5363118	1.2542691	0.310548797	4.03887927	5.37E-05	0.001451607	LOC115255019	NW_021838687.1	21233185	21258005	-	7703	pseudogene	-	-
novel.1310	191.0015482	1.253089903	0.326402348	3.839095859	0.000123488	0.002727757	-	NW_021838637.1	74660	79643	+	4940	-	-	-
109421733	111.6738161	1.251301036	0.353403608	3.540713809	0.000399046	0.006144591	LOC109421733	NW_021838932.1	2480365	2782367	-	9035	protein_coding	inverted formin-2-like%2C transcript variant X1	-
109428736	482.8935896	1.247317618	0.225722985	5.525877734	3.28E-08	7.63E-06	LOC109428736	NW_021839020.1	67263591	67285731	-	2628	protein_coding	uncharacterized protein YJR142W	NUDIX
109409501	590.1941406	1.24672091	0.297399533	4.192074205	2.76E-05	0.00089526	LOC109409501	NW_021838687.1	30786695	30791884	+	4764	protein_coding	uncharacterized protein K02A2.6-like	rve
109401496	91.92609952	1.246639745	0.346469836	3.598119133	0.000320527	0.005308228	LOC109401496	NW_021837045.1	55099203	55132676	-	2782	protein_coding	uncharacterized LOC109401496%2C transcript variant X3	DUF229
109406392	145.4908572	1.246483191	0.319764329	3.898130833	9.69E-05	0.00227205	LOC109406392	NW_021837822.1	25524904	25888785	+	15958	protein_coding	uncharacterized LOC109406392	C2
109422801	60.97892008	1.245817056	0.386872574	3.220225832	0.001280896	0.014055985	LOC109422801	NW_021837156.1	20504550	20519015	-	1644	protein_coding	BTB/POZ domain-containing protein KCTD5-like	K_tetra
109407088	524.2908732	1.245404509	0.226799383	5.491216468	3.99E-08	8.75E-06	LOC109407088	NW_021839020.1	44923878	44993475	-	3583	protein_coding	nicotinate phosphoribosyltransferase%2C transcript variant X1	-
115270108	47.11148317	1.244095384	0.438480499	2.837287833	0.004549857	0.034647526	LOC115270108	NW_021837045.1	181354133	181355822	+	1614	protein_coding	leucine-rich repeat-containing G-protein coupled receptor 4-like	-
115266770	41.06964355	1.242000154	0.430492454	2.885068353	0.003913287	0.031224938	LOC115266770	NW_021837045.1	108517729	108528168	+	950	pseudogene	-	-
109413060	85.71558497	1.241442155	0.344638561	3.602156853	0.000315588	0.005266201	LOC109413060	NW_021837267.1	16703750	16770158	-	2986	protein_coding	kinesin-like protein KIF3A	Kinesin
109430891	48.00910936	1.240161485	0.430986031	2.877498102	0.004008423	0.03171285	LOC109430891	NW_021837600.1	11884503	12562348	-	4092	protein_coding	cyclin-dependent kinase 14	-
109405247	424.824721	1.239428741	0.348493872	3.55652951	0.000375786	0.005887342	LOC109405247	NW_021838909.1	23273904	23324387	-	9294	protein_coding	uncharacterized LOC109405247	-
109414875	476.6179492	1.238854793	0.256303062	4.833554403	1.34E-06	0.000106682	LOC109414875	NW_021838576.1	42520888	42567315	-	5513	protein_coding	cyclin-T-like	-
109417710	67.83089764	1.237360625	0.417819249	2.961473477	0.003061709	0.026458708	LOC109417710	NW_021838687.1	76228984	76290915	+	1570	protein_coding	uncharacterized LOC109417710%2C transcript variant X1	-
115254065	178.491596	1.234581584	0.312652191	3.948737988	7.86E-05	0.00192979	LOC115254065	NW_021837045.1	124555369	124576614	+	4363	protein_coding	E3 ubiquitin-protein ligase TRIM33-like	-
109431857	557.7569209	1.233632198	0.302412258	4.079306196	4.52E-05	0.001286558	LOC109431857	NW_021838154.1	14286855	14298729	+	3004	protein_coding	metal transporter CNNM4-like	-
109428492	110.7433247	1.233441847	0.383281662	3.218108168	0.001290391	0.014129878	LOC109428492	NW_021838798.1	61075942	61414747	+	5951	protein_coding	guanine nucleotide-releasing factor 2-like%2C transcript variant X6	-
109411287	1230.590499	1.232985571	0.314078997	3.925717993	8.65E-05	0.002067771	LOC109411287	NW_021837046.1	9902741	10031399	+	5388	protein_coding	E3 ubiquitin-protein ligase MIB2%2C transcript variant X1	ZZ
109418270	48.05762646	1.232156167	0.417972329	2.947937175	0.003199021	0.027268857	LOC109418270	NW_021837045.1	5014719	5057545	-	4832	protein_coding	rab3 GTPase-activating protein regulatory subunit	-
109410340	1518.667925	1.231496115	0.287228397	4.28751519	1.81E-05	0.000668396	LOC109410340	NW_021838521.1	3696782	3772380	+	5623	protein_coding	kinesin heavy chain%2C transcript variant X1	Kinesin
109402890	100.8269259	1.231051031	0.413045501	2.980424741	0.00287849	0.025367722	LOC109402890	NW_021837045.1	45844139	46073704	+	16996	protein_coding	uncharacterized LOC109402890	Band_41
109417759	110.2931585	1.230535341	0.35239154	3.49195483	0.000479499	0.007010737	LOC109417759	NW_021838687.1	69299207	69346744	-	3348	protein_coding	sodium/hydrogen exchanger 7%2C transcript variant X6	Na_H_Exchanger
109416290	2045.507385	1.229994211	0.286867586	4.287672331	1.81E-05	0.000668396	LOC109416290	NW_021837045.1	191811562	191879344	-	11716	protein_coding	E3 ubiquitin-protein ligase hyd%2C transcript variant X7	HECT
109427597	476.7761126	1.226717213	0.211394294	5.802981674	6.51E-09	2.22E-06	LOC109427597	NW_021838687.1	396604	516729	+	1865	protein_coding	FK506-binding protein 2%2C transcript variant X1	FKBP_C
109417761	462.8442981	1.226588446	0.279915015	4.382003044	1.18E-05	0.000482698	LOC109417761	NW_021838687.1	77945670	78015368	+	1421	protein_coding	uncharacterized LOC109417761%2C transcript variant X3	-
109409942	66.60603486	1.226332146	0.412011068	2.976454377	0.002916025	0.025516853	LOC109409942	NW_021839130.1	12665243	12704388	+	2727	protein_coding	uncharacterized LOC109409942%2C transcript variant X3	-
109424676	2098.171809	1.226064078	0.260286238	4.710445262	2.47E-06	0.000166432	LOC109424676	NW_021837489.1	8383215	8442721	-	3527	protein_coding	MOB kinase activator-like 2	-
109425179	1627.580001	1.225603224	0.247081175	4.960326202	7.04E-07	6.65E-05	LOC109425179	NW_021838042.1	7306154	7336513	+	4645	protein_coding	multidrug resistance-associated protein 1	ABC_membrane
109413956	142.6566985	1.225395843	0.309388612	3.960701185	7.47E-05	0.0018564	LOC109413956	NW_021838153.1	97056657	97403865	-	7395	protein_coding	aryl hydrocarbon receptor nuclear translocator-like protein 1%2C transcript variant X2	HLH
115253716	82.36444186	1.224433027	0.314164157	3.89743069	9.72E-05	0.002272942	LOC115253716	NW_021837156.1	3671407	3692871	+	2433	protein_coding	T-complex protein 11-like protein 1	-
109409596	99.58500264	1.22337654	0.429747357	2.846734296	0.004417021	0.033955989	LOC109409596	NW_021839095.1	35858	77466	-	1431	protein_coding	flotillin-1	-
109419736	148.3382081	1.222170644	0.331807485	3.683372738	0.000230168	0.004219362	LOC109419736	NW_021838687.1	25496883	25621502	-	4139	protein_coding	uncharacterized LOC109419736	RA
109424719	380.3521711	1.222009822	0.283988357	4.303027887	1.68E-05	0.000635504	LOC109424719	NW_021837489.1	12554794	12656512	+	4839	protein_coding	UPF0518 protein AAEL005291%2C transcript variant X1	-
115269639	108.4837401	1.221022493	0.30210834	4.041670921	5.31E-05	0.001444604	LOC115269639	NW_021838576.1	16429560	16462363	+	2135	pseudogene	-	-
115264939	143.6354372	1.217989692	0.344829683	3.532148634	0.000412198	0.00629122	LOC115264939	NW_021838042.1	18909296	18931102	-	3595	protein_coding	ubiquitin carboxyl-terminal hydrolase 3-like	UCH
109427452	211.6218118	1.21192737	0.286732284	4.226686145	2.37E-05	0.000809078	LOC109427452	NW_021838687.1	3431460	3486189	-	4807	protein_coding	protein real-time%2C transcript variant X7	MSF1
109397805	649.6538317	1.211774	0.305454972	3.967111723	7.27E-05	0.001829716	LOC109397805	NW_021838688.1	3858115	3885000	-	4155	protein_coding	myc protein	HLH
109413159	560.6820582	1.210455755	0.284763161	4.250745603	2.13E-05	0.000750206	LOC109413159	NW_021838430.1	350916	356830	+	4258	pseudogene	-	-
115257194	55.3375045	1.209634208	0.442030541	2.736539888	0.006208907	0.04262931	LOC115257194	NW_021838865.1	461527	467341	+	4854	protein_coding	daple-like protein	-
109405330	176.2828751	1.207520428	0.266613156	4.52911044	5.92E-06	0.000309299	LOC109405330	NW_021837156.1	2289622	2318316	+	1952	protein_coding	glutathione synthetase-like%2C transcript variant X1	-
115254993	949.1991212	1.206793749	0.277412494	4.35017808	1.36E-05	0.000542378	LOC115254993	NW_021838687.1	14178060	14189043	-	1856	protein_coding	ethanolamine-phosphate cytidylyltransferase-like%2C transcript variant X2	CTP_transf_2
109421446	345.6557643	1.206527421	0.32527109	3.709298053	0.000207835	0.003939108	LOC109421446	NW_021838153.1	124816521	124920972	-	2972	protein_coding	protein kinase C and casein kinase II substrate protein 3-like%2C transcript variant X9	-
109407638	474.5419881	1.202092561	0.261113933	4.603708982	4.15E-06	0.000234516	LOC109407638	NW_021838465.1	119180078	119199157	-	4016	pseudogene	PF00017:SH2 domain|PF07525:SOCS box	SH2
109413849	137.4309172	1.20110755	0.363683523	3.302617451	0.00095787	0.011417092	LOC109413849	NW_021839186.1	2145177	2175306	-	5374	protein_coding	serine/threonine-protein kinase tricorner%2C transcript variant X7	Pkinase
115256872	198.7880812	1.200871532	0.295647312	4.061838157	4.87E-05	0.00135901	LOC115256872	NW_021838798.1	27689263	27734293	+	2884	protein_coding	cytoplasmic dynein 1 light intermediate chain 1-like	-
115260847	133.1356384	1.199627666	0.389511553	3.079825635	0.002071218	0.019860925	LOC115260847	NW_021837179.1	1316634	1318487	+	1854	protein_coding	E3 ubiquitin-protein ligase CBL-B-B-like	-
109409130	182.2771187	1.199462864	0.346678317	3.459872756	0.000540431	0.007667922	LOC109409130	NW_021838153.1	130894635	131416248	-	13166	protein_coding	uncharacterized LOC109409130%2C transcript variant X4	-
109431669	2464.206744	1.198922451	0.238020206	5.037061637	4.73E-07	5.18E-05	LOC109431669	NW_021838443.1	5078084	5124791	-	3084	protein_coding	protein I'm not dead yet-like%2C transcript variant X3	Na_sulph_symp
109407505	3114.657754	1.198880761	0.267007419	4.49006536	7.12E-06	0.000341482	LOC109407505	NW_021837378.1	54863379	54882108	+	3938	protein_coding	polyadenylate-binding protein 4-like	RRM_1
109431917	880.2711785	1.197331654	0.293570808	4.078510607	4.53E-05	0.001288577	LOC109431917	NW_021838153.1	62331327	62446493	-	9179	protein_coding	uncharacterized LOC109431917	-
115257413	245.0385438	1.195191525	0.24785671	4.822106797	1.42E-06	0.000110698	LOC115257413	NW_021838909.1	7439087	7518898	-	9174	protein_coding	autophagy-related protein 2 homolog A-like	-
109433615	303.335333	1.195051306	0.268507842	4.450712859	8.56E-06	0.000386445	LOC109433615	NW_021838798.1	77267154	77514813	+	7391	protein_coding	uncharacterized LOC109433615	RhoGEF
109622219	235.7649176	1.194949552	0.378506216	3.157014338	0.001593935	0.016511533	LOC109622219	NW_021838465.1	82508717	82676017	+	5258	protein_coding	protein TIS11%2C transcript variant X1	zf-CCCH
109421840	44.95395822	1.193485147	0.412340044	2.894419704	0.0037986	0.030596073	LOC109421840	NW_021837156.1	20776126	20861963	-	3990	protein_coding	active breakpoint cluster region-related protein-like%2C transcript variant X2	RhoGAP
109414459	519.3785131	1.192644529	0.194954849	6.117542271	9.50E-10	6.34E-07	LOC109414459	NW_021838233.1	4995678	5050226	+	1974	protein_coding	pyruvate dehydrogenase (acetyl-transferring) kinase%2C mitochondrial%2C transcript variant X1	HATPase_c
115270042	84.88456003	1.189429241	0.362479724	3.28136765	0.00103305	0.012042052	LOC115270042	NW_021837045.1	178473560	178493941	+	4127	pseudogene	PF06702:Golgi casein kinase, C-terminal, Fam20	DUF1193
109420246	265.3856347	1.188965548	0.239030573	4.974114957	6.55E-07	6.37E-05	LOC109420246	NW_021838211.1	715142	725739	-	2206	protein_coding	geranylgeranyl pyrophosphate synthase	-
115268684	768.2223079	1.188217161	0.275091308	4.31935552	1.56E-05	0.000597603	LOC115268684	NW_021838482.1	4709	372725	-	10378	protein_coding	papilin-like	Kunitz_BPTI
109403637	216.8152825	1.183237281	0.310987122	3.804779032	0.000141931	0.003043187	LOC109403637	NW_021838950.1	9146	116936	+	5176	pseudogene	-	-
109401483	311.2081738	1.182881505	0.273779891	4.320556563	1.56E-05	0.000597332	LOC109401483	NW_021837045.1	51576937	51614940	+	5288	protein_coding	ATP-binding cassette sub-family A member 2	ABC_tran
109419338	67.24081927	1.182736687	0.40538129	2.917590715	0.00352747	0.029177653	LOC109419338	NW_021837045.1	175132368	175320329	-	6642	protein_coding	extracellular serine/threonine protein CG31145-like	DUF1193
109419931	336.4518994	1.178783275	0.32325898	3.646560027	0.000265774	0.004702888	LOC109419931	NW_021838687.1	51927594	51940616	-	5522	protein_coding	ring canal kelch homolog%2C transcript variant X1	-
109399247	682.218596	1.17602971	0.174760182	6.729391649	1.70E-11	2.62E-08	LOC109399247	NW_021838153.1	93087317	93101617	-	1515	protein_coding	small integral membrane protein 14-like%2C transcript variant X1	-
115262783	311.0613199	1.17539118	0.266884069	4.404126424	1.06E-05	0.000447954	LOC115262783	NW_021837489.1	3857605	3868085	-	1118	protein_coding	uncharacterized LOC115262783	-
115266080	92.12064647	1.175345901	0.38281619	3.070261742	0.002138713	0.02032844	LOC115266080	NW_021838154.1	14313638	14332978	-	6824	protein_coding	activating signal cointegrator 1 complex subunit 3-like	Sec63
109423339	1762.674306	1.17532939	0.2285208	5.143205303	2.70E-07	3.51E-05	LOC109423339	NW_021838153.1	81887500	81920815	-	2849	protein_coding	mitochondrial folate transporter/carrier	Mito_carr
115259656	167.3671149	1.173523654	0.264073008	4.443936407	8.83E-06	0.000393046	LOC115259656	NW_021839130.1	42233007	42234871	-	1865	pseudogene	PF13000:Acetyl-coenzyme A transporter 1	-
109415018	2808.14108	1.172819308	0.270245954	4.3398219	1.43E-05	0.000562768	LOC109415018	NW_021837045.1	135441626	135582520	-	5139	protein_coding	GTPase-activating protein%2C transcript variant X3	C2
109622270	48.24440035	1.171862287	0.412324812	2.842085304	0.00448195	0.034420657	LOC109622270	NW_021838233.1	7881986	7897317	+	3590	protein_coding	E3 ubiquitin-protein ligase TRIM37	zf-B_box
109403520	60.27403313	1.171687581	0.390179846	3.002942347	0.002673831	0.024033168	LOC109403520	NW_021837156.1	8305417	8391562	+	6971	protein_coding	serine/threonine-protein kinase D1%2C transcript variant X3	Pkinase
109424426	1233.2731	1.170587941	0.280011623	4.180497686	2.91E-05	0.000924527	LOC109424426	NW_021838654.1	1595253	1620761	+	7841	protein_coding	PHD and RING finger domain-containing protein 1	PHD
115264579	235.4092039	1.170240063	0.258314097	4.530298876	5.89E-06	0.000308613	LOC115264579	NW_021837931.1	14091038	14162628	+	2572	transcribed_pseudogene	ATP-binding cassette sub-family G member 4-like	-
109401243	106.1259698	1.169608506	0.369774429	3.163032418	0.001561349	0.016305147	LOC109401243	NW_021837489.1	35042229	35093637	-	3600	protein_coding	WW domain-containing adapter protein with coiled-coil homolog%2C transcript variant X4	WW
109426687	117.4410687	1.169245954	0.311328418	3.755667291	0.00017288	0.003483015	LOC109426687	NW_021838153.1	10903633	11102369	-	4513	protein_coding	amphiphysin%2C transcript variant X2	-
109405414	122.9514259	1.167626827	0.326362215	3.577702235	0.000346628	0.005589741	LOC109405414	NW_021838543.1	5697352	5707342	-	3952	protein_coding	LIM domain-containing protein jub%2C transcript variant X6	LIM
109404653	45.05373587	1.165961714	0.426654279	2.732802107	0.006279805	0.042885929	LOC109404653	NW_021837046.1	18199470	18229492	+	3576	protein_coding	neprilysin-3-like%2C transcript variant X1	-
109429232	5297.422883	1.16561442	0.254746319	4.575588868	4.75E-06	0.000256704	LOC109429232	NW_021839197.1	2062452	2083098	-	4422	protein_coding	sodium-dependent phosphate transporter 2	-
109423515	194.056589	1.164472494	0.360681278	3.228536014	0.001244256	0.013872053	LOC109423515	NW_021837711.1	9236175	9314401	-	4001	protein_coding	monocarboxylate transporter 12-like	MFS_1
115258087	118.1961327	1.163976205	0.326118336	3.569183566	0.000358095	0.005702782	LOC115258087	NW_021838932.1	894828	951839	+	2884	protein_coding	uncharacterized LOC115258087	Ribonuc_L-PSP
109425591	1440.559401	1.163682998	0.192456902	6.046460204	1.48E-09	8.30E-07	LOC109425591	NW_021837045.1	115603670	115606928	-	3000	protein_coding	heat shock protein 60A-like	-
109412106	515.5542776	1.16079027	0.217800415	5.3296054	9.84E-08	1.72E-05	LOC109412106	NW_021838603.1	287051	301157	-	3372	protein_coding	coatomer subunit beta-like	-
109399232	89.53189138	1.158727215	0.330968794	3.501016525	0.000463487	0.006862662	LOC109399232	NW_021838153.1	93994520	94022556	-	2814	protein_coding	zinc finger protein 148%2C transcript variant X2	-
109415282	46.89157821	1.155976642	0.431120281	2.681332085	0.007332971	0.048129869	LOC109415282	NW_021838543.1	4136476	4149878	+	1256	protein_coding	uncharacterized LOC109415282	-
109398743	221.309339	1.155789311	0.317180685	3.643946069	0.00026849	0.004715862	LOC109398743	NW_021837045.1	58320085	58495929	+	8180	protein_coding	mucin-4-like%2C transcript variant X6	Y_phosphatase
115267050	76.52778458	1.154829647	0.365145972	3.162652028	0.001563391	0.016305147	LOC115267050	NW_021838410.1	7219253	7326435	+	6733	protein_coding	kinesin-like protein Klp98A%2C transcript variant X1	Kinesin
115254166	52.47826235	1.153372097	0.397118738	2.904350734	0.003680156	0.029972287	LOC115254166	NW_021838233.1	6787681	6814372	+	1865	protein_coding	homer protein homolog 2-like	-
109416800	371.9909182	1.151262215	0.304012483	3.786891263	0.000152544	0.003190535	LOC109416800	NW_021837378.1	17227687	17321521	-	5341	protein_coding	AP-1 complex subunit gamma-1%2C transcript variant X4	-
109621323	189.8617732	1.14986456	0.296326852	3.880392723	0.000104288	0.002400342	LOC109621323	NW_021838465.1	87726788	88186195	+	7877	protein_coding	atypical protein kinase C%2C transcript variant X5	Pkinase
115258643	98.78924578	1.148704136	0.386503364	2.972041751	0.002958265	0.025783984	LOC115258643	NW_021837046.1	54195114	54485312	-	2349	lncRNA	uncharacterized LOC115258643%2C transcript variant X1	-
novel.732	63.93591305	1.147238297	0.401150534	2.859869799	0.00423815	0.032993953	-	NW_021838153.1	145739503	145746190	-	1578	-	-	-
109409734	216.535642	1.147091633	0.295677907	3.879531086	0.000104658	0.002402284	LOC109409734	NW_021838153.1	61046214	61120477	+	5263	protein_coding	putative uncharacterized protein DDB_G0282129%2C transcript variant X2	THAP
109420836	455.7128516	1.146108206	0.241810913	4.739687677	2.14E-06	0.000150737	LOC109420836	NW_021838576.1	102407040	102436382	+	3077	protein_coding	akirin-like%2C transcript variant X4	-
115266498	223.6180859	1.145838581	0.315640693	3.630199164	0.000283203	0.004868675	LOC115266498	NW_021838310.1	386297	418245	+	4884	protein_coding	uncharacterized LOC115266498	-
109415190	91.47070443	1.14529413	0.324046585	3.534350253	0.000408779	0.006269306	LOC109415190	NW_021838798.1	70686252	70973598	-	5194	protein_coding	decaprenyl-diphosphate synthase subunit 1-like%2C transcript variant X3	-
109407247	63.28349161	1.144451541	0.341642281	3.349853359	0.000808544	0.010149436	LOC109407247	NW_021839020.1	50556111	50581908	+	3130	protein_coding	ovarian-specific serine/threonine-protein kinase Lok	Pkinase
109431042	42.15706911	1.14383914	0.427590526	2.675080645	0.007471128	0.048786368	LOC109431042	NW_021837489.1	50143937	50692839	+	4380	protein_coding	serum response factor homolog%2C transcript variant X3	SRF-TF
109405846	639.9195201	1.143664569	0.279528102	4.091411773	4.29E-05	0.001240693	LOC109405846	NW_021837045.1	52757856	52798034	+	7475	protein_coding	uncharacterized LOC109405846%2C transcript variant X1	PH
109399841	767.3295353	1.142717241	0.259885685	4.396999555	1.10E-05	0.000456482	LOC109399841	NW_021838410.1	4323877	4341409	-	2848	protein_coding	ras-related protein rab7-like%2C transcript variant X1	Ras
109402629	131.8025763	1.141544759	0.375099094	3.043315159	0.002339871	0.021704958	LOC109402629	NW_021838798.1	50423576	50618768	-	9567	protein_coding	neurogenic locus Notch protein	EGF_CA
109424021	134.2894583	1.140683675	0.313679906	3.636457584	0.000276413	0.004789497	LOC109424021	NW_021838154.1	2163921	2214852	-	9759	protein_coding	titin-like	PWWP
115263053	325.4575716	1.139579889	0.315301269	3.614257226	0.00030121	0.005101599	LOC115263053	NW_021837589.1	923315	926273	-	2959	protein_coding	uncharacterized LOC115263053	-
109411330	175.0778156	1.139266386	0.307110162	3.709634285	0.000207559	0.003938743	LOC109411330	NW_021837045.1	66509754	66542374	-	3804	protein_coding	septin-1%2C transcript variant X2	GTP_CDC
109424232	62.1354781	1.136789378	0.359306119	3.16384642	0.001556989	0.016286927	LOC109424232	NW_021839020.1	57635247	57766006	-	3502	protein_coding	neuroguidin%2C transcript variant X3	-
109424533	168.8275366	1.136355085	0.339709521	3.345078707	0.000822592	0.010258681	LOC109424533	NW_021838554.1	4888657	4918857	+	3639	protein_coding	zinc finger protein 25-like%2C transcript variant X1	-
109408922	364.9456489	1.135340046	0.26889196	4.222290785	2.42E-05	0.000822584	LOC109408922	NW_021838798.1	73446236	73572147	-	7114	protein_coding	uncharacterized LOC109408922	RhoGEF
109420963	203.8212595	1.134991878	0.269935409	4.204679486	2.61E-05	0.000865632	LOC109420963	NW_021839020.1	69965982	70145075	+	2680	protein_coding	MAGUK p55 subfamily member 6	PDZ
115270399	189.5275469	1.133721224	0.290462889	3.903153437	9.49E-05	0.002239068	LOC115270399	NW_021838576.1	100594650	100613532	+	1328	protein_coding	L-lactate dehydrogenase-like	-
109419725	470.136071	1.133093651	0.288802995	3.923413779	8.73E-05	0.00208441	LOC109419725	NW_021838532.1	3905265	3996779	-	4080	protein_coding	mitoferrin-like%2C transcript variant X4	Mito_carr
115253980	966.9860877	1.132364835	0.250859909	4.513933046	6.36E-06	0.00031719	LOC115253980	NW_021838832.1	1657330	1773112	+	3876	protein_coding	box A-binding factor-like%2C transcript variant X3	GATA
109403240	345.8478834	1.127717448	0.240049329	4.69785711	2.63E-06	0.000175272	LOC109403240	NW_021838576.1	12002741	12004216	+	1228	protein_coding	ubiquitin-conjugating enzyme E2 J2-like	UQ_con
109420492	2017.064713	1.12767798	0.246188145	4.580553542	4.64E-06	0.000253361	LOC109420492	NW_021838687.1	26015001	26202738	-	4676	protein_coding	protein tyrosine phosphatase type IVA 1-like%2C transcript variant X6	DSPc
109411857	84.76747265	1.125708729	0.314120587	3.583683385	0.000338783	0.005493843	LOC109411857	NW_021839130.1	59428309	59481633	+	4559	protein_coding	exportin-7-like	-
109408020	229.8910832	1.124977998	0.283940313	3.962022806	7.43E-05	0.001851204	LOC109408020	NW_021838576.1	48975201	49030664	+	3767	protein_coding	palmitoyltransferase ZDHHC15%2C transcript variant X2	-
109399415	75.53396931	1.122900222	0.359085375	3.127112103	0.001765326	0.017805391	LOC109399415	NW_021838535.1	224667	255937	-	3451	protein_coding	vacuolar protein sorting-associated protein 26B-like%2C transcript variant X2	-
115265537	423.1178244	1.119896343	0.330354956	3.389978938	0.00069898	0.00921489	LOC115265537	NW_021838153.1	121260970	121342259	+	20188	protein_coding	uncharacterized LOC115265537	SNF2_N
109409011	402.3606447	1.118323635	0.231477842	4.83123406	1.36E-06	0.000107128	LOC109409011	NW_021838428.1	109229	318012	-	9024	pseudogene	-	-
109426169	302.3886227	1.118218997	0.292380259	3.824536588	0.000131018	0.002857092	LOC109426169	NW_021837045.1	17309578	17432789	+	5823	protein_coding	dual specificity protein kinase splA	Fork_head
109622493	158.8659915	1.116287356	0.247170908	4.516257049	6.29E-06	0.000316816	LOC109622493	NW_021838153.1	78729326	78762723	-	2092	protein_coding	tafazzin homolog%2C transcript variant X3	Acyltransferase
115270152	723.4181605	1.113215568	0.257208536	4.328066181	1.50E-05	0.000581691	LOC115270152	NW_021838576.1	42162621	42207076	+	5225	protein_coding	cyclin-T-like	-
115271095	144.9157072	1.112491299	0.351876123	3.161599284	0.001569053	0.016353092	LOC115271095	NW_021838599.1	5872955	5884403	+	1659	protein_coding	tetraspanin-33-like	Tetraspannin
115258681	89.45888249	1.112474829	0.396940334	2.802624816	0.00506886	0.037233079	LOC115258681	NW_021839020.1	18306347	18395905	-	5195	protein_coding	nuclear factor of activated T-cells 5-like	HLH
109406871	122.1612595	1.110869772	0.354971644	3.12946059	0.001751276	0.017711188	LOC109406871	NW_021838798.1	41711232	41828981	+	2450	protein_coding	transcription factor Sox-8	HMG_box
115255491	103.4150616	1.110144864	0.36117468	3.073706227	0.002114175	0.020146999	LOC115255491	NW_021838687.1	69501242	69510840	+	3779	transcribed_pseudogene	manganese-transporting ATPase 13A1-like	-
109415606	239.4776926	1.108676675	0.278183947	3.985408526	6.74E-05	0.001732285	LOC109415606	NW_021838548.1	176957	178518	+	1247	protein_coding	transmembrane protein 179-like	-
109397337	103.5650246	1.106414463	0.323075449	3.424631815	0.000615633	0.008416028	LOC109397337	NW_021838153.1	38094711	38156845	+	5817	protein_coding	monocarboxylate transporter 9-like%2C transcript variant X1	MFS_1
115261401	967.0938586	1.10544039	0.162133982	6.818067245	9.23E-12	1.57E-08	LOC115261401	NW_021837267.1	33636149	33758166	-	1865	protein_coding	neural/ectodermal development factor IMP-L2-like%2C transcript variant X1	I-set
109404617	326.2609678	1.104268643	0.222250529	4.968575996	6.74E-07	6.47E-05	LOC109404617	NW_021837378.1	36766895	36838388	-	3917	protein_coding	eukaryotic translation initiation factor 4E-binding protein Mextli-like%2C transcript variant X2	KH_1
109402207	59.50282789	1.102942566	0.353876915	3.116740653	0.001828624	0.018213484	LOC109402207	NW_021837378.1	20304872	20308241	+	3340	protein_coding	uncharacterized LOC109402207	-
115266727	271.7402574	1.102872479	0.304725299	3.619235037	0.000295475	0.00504015	LOC115266727	NW_021838377.1	190918	192828	+	1869	protein_coding	exportin-6-A-like	-
109408451	58.10218694	1.102068996	0.357273733	3.084662802	0.00203783	0.019663591	LOC109408451	NW_021837045.1	181762731	181766063	-	3151	protein_coding	GPI mannosyltransferase 2	-
115253444	356.5663681	1.100054291	0.218829453	5.026993743	4.98E-07	5.28E-05	LOC115253444	NW_021838798.1	29182675	29222179	-	3273	protein_coding	solute carrier family 52%2C riboflavin transporter%2C member 3-A-like%2C transcript variant X3	-
109407509	231.3769855	1.099554626	0.296780125	3.704946976	0.000211435	0.003994553	LOC109407509	NW_021837378.1	55314413	55396623	-	3732	protein_coding	heat shock factor protein-like%2C transcript variant X7	HSF_DNA-bind
109403149	215.5877831	1.098500354	0.290747573	3.778192685	0.000157971	0.003268821	LOC109403149	NW_021838465.1	90475800	90480578	+	4779	protein_coding	uncharacterized LOC109403149	-
109397228	142.1646765	1.097063875	0.40669028	2.697541421	0.006985359	0.046437358	LOC109397228	NW_021838423.1	333995	386348	+	1967	protein_coding	nucleolar protein 58	-
109409735	969.7134716	1.095814018	0.270115537	4.056834454	4.97E-05	0.001380911	LOC109409735	NW_021838153.1	61144281	61272408	-	8014	protein_coding	protein draper%2C transcript variant X4	-
109401247	150.4824712	1.094048187	0.315256184	3.470346469	0.000519787	0.007426009	LOC109401247	NW_021837489.1	34791055	34818428	+	2862	protein_coding	plexin domain-containing protein 2	-
109428779	83.43441236	1.09286949	0.316997233	3.447567921	0.000565658	0.007957106	LOC109428779	NW_021837223.1	157270	169036	-	4862	protein_coding	protein suppressor of sable-like%2C transcript variant X2	-
109429982	65.97213624	1.092073091	0.407100097	2.682566523	0.007305962	0.048034745	LOC109429982	NW_021837378.1	6341636	6555966	+	2725	protein_coding	stress-activated protein kinase JNK%2C transcript variant X1	Pkinase
109408766	205.3036861	1.091714665	0.306562915	3.561143937	0.000369243	0.005808004	LOC109408766	NW_021837834.1	199922	234001	+	3599	protein_coding	uncharacterized LOC109408766%2C transcript variant X1	-
109415199	554.5748461	1.091135711	0.252746515	4.317114766	1.58E-05	0.000602202	LOC109415199	NW_021838798.1	71028291	71040590	+	3204	protein_coding	kinesin-associated protein 3	-
109428797	685.0244299	1.089955295	0.276072757	3.94807263	7.88E-05	0.001932069	LOC109428797	NW_021838554.1	775137	941783	+	11249	protein_coding	uncharacterized LOC109428797%2C transcript variant X2	-
109418963	169.8547019	1.088920242	0.29058243	3.747371249	0.000178698	0.003548983	LOC109418963	NW_021838532.1	6093669	6106171	-	1173	protein_coding	uncharacterized LOC109418963	-
109402893	157.5658348	1.086312315	0.374112139	2.903707746	0.003687722	0.029986182	LOC109402893	NW_021837931.1	33428336	33429913	-	1012	protein_coding	group XIIB secretory phospholipase A2-like protein%2C transcript variant X4	-
109407217	151.6539552	1.08610281	0.331892055	3.272457995	0.001066167	0.012371729	LOC109407217	NW_021839020.1	42853809	42895130	-	2580	protein_coding	ankyrin repeat domain-containing protein 13C-like%2C transcript variant X1	-
109410168	544.6340946	1.084696116	0.301995518	3.591762293	0.000328449	0.005387131	LOC109410168	NW_021838798.1	20133668	20323605	+	7226	protein_coding	neuroglian-like%2C transcript variant X9	I-set
109424077	175.7373556	1.083904385	0.283021612	3.829758362	0.000128269	0.00280811	LOC109424077	NW_021837045.1	191977686	191995959	-	4530	protein_coding	multidrug resistance-associated protein 4	ABC_membrane
109413762	174.0913205	1.083252404	0.318476279	3.401359773	0.000670515	0.008936556	LOC109413762	NW_021837045.1	75981236	76015742	+	4381	protein_coding	protein fem-1 homolog CG6966-like	-
109403726	202.2128834	1.081701245	0.273430953	3.956030699	7.62E-05	0.001886943	LOC109403726	NW_021838465.1	84429115	84474884	-	5339	protein_coding	sodium- and chloride-dependent transporter XTRP3B%2C transcript variant X2	SNF
109413625	476.9456122	1.080544786	0.279689392	3.863374222	0.000111831	0.002521053	LOC109413625	NW_021837489.1	37961416	37966410	-	4891	protein_coding	uncharacterized LOC109413625	-
115253570	260.3119458	1.0780529	0.331527369	3.251776477	0.001146862	0.013070988	LOC115253570	NW_021838466.1	1702545	1760435	+	2729	protein_coding	molybdenum cofactor biosynthesis protein 1-like%2C transcript variant X1	Radical_SAM
109400674	74.80738495	1.076906103	0.359980226	2.991570167	0.002775467	0.024743889	LOC109400674	NW_021838576.1	24186425	24244641	-	2534	protein_coding	armadillo repeat-containing protein 8-like%2C transcript variant X1	-
109423849	153.4963937	1.075850692	0.266075587	4.0434025	5.27E-05	0.001439074	LOC109423849	NW_021838576.1	56233016	56247991	-	3702	protein_coding	CTD small phosphatase-like protein 2	NIF
109424815	119.7814971	1.074291236	0.373262687	2.878110442	0.004000651	0.031701781	LOC109424815	NW_021837822.1	28248203	28433053	-	6366	protein_coding	protein serrate-like	EGF
109621380	115.7310653	1.073941161	0.304044063	3.532189219	0.000412134	0.00629122	LOC109621380	NW_021838477.1	4509421	4547985	-	4267	protein_coding	cGMP-dependent protein kinase%2C isozyme 1-like	Pkinase
109407043	476.0646951	1.071982785	0.214130279	5.006217676	5.55E-07	5.80E-05	LOC109407043	NW_021839020.1	44710614	44753700	-	2106	protein_coding	low density lipoprotein receptor adapter protein 1-B-like%2C transcript variant X2	-
109422006	245.8530248	1.071804218	0.324883532	3.29904139	0.000970156	0.011536666	LOC109422006	NW_021838798.1	35256733	35303751	-	2883	protein_coding	cytoplasmic dynein 1 light intermediate chain 1	-
109411113	1301.361383	1.070563237	0.229523431	4.664287351	3.10E-06	0.000190433	LOC109411113	NW_021837045.1	126849740	126961399	+	4302	protein_coding	long-chain-fatty-acid--CoA ligase 4-like%2C transcript variant X1	AMP-binding
109401260	213.0032621	1.068313095	0.251315859	4.250878149	2.13E-05	0.000750206	LOC109401260	NW_021837489.1	40447882	40462719	+	2557	protein_coding	1%2C4-alpha-glucan-branching enzyme-like	-
109398819	200.664944	1.067161579	0.279238854	3.821680128	0.000132546	0.002878132	LOC109398819	NW_021837267.1	27890848	28280093	+	7111	protein_coding	protein TANC2	-
115258113	211.0291445	1.067124039	0.289536122	3.68563353	0.000228134	0.004189378	LOC115258113	NW_021838932.1	2013365	2040055	+	1533	protein_coding	GTP-binding protein Rheb homolog	Ras
109420008	187.5208527	1.066398024	0.328078174	3.250438795	0.001152271	0.013122893	LOC109420008	NW_021838687.1	67747061	67792731	-	2926	protein_coding	sodium/hydrogen exchanger 7%2C transcript variant X2	Na_H_Exchanger
109409527	548.3955791	1.066384548	0.296204145	3.600167534	0.000318012	0.005295145	LOC109409527	NW_021838153.1	74047968	74084521	+	8889	protein_coding	AT-rich interactive domain-containing protein 4B%2C transcript variant X4	ARID
109418978	151.9129166	1.06633655	0.341364754	3.123745307	0.001785649	0.017952384	LOC109418978	NW_021838532.1	5144409	5295138	+	6622	protein_coding	transcriptional coactivator yorkie-like%2C transcript variant X2	WW
109433364	126.4172521	1.066284675	0.308123136	3.460579713	0.000539014	0.00766027	LOC109433364	NW_021837045.1	149654896	149674638	-	3435	protein_coding	hormone-sensitive lipase-like	Abhydrolase_3
115254113	117.6855173	1.065749596	0.334123082	3.189691621	0.001424247	0.015184054	LOC115254113	NW_021837711.1	44513118	44547963	+	6349	protein_coding	dual specificity mitogen-activated protein kinase kinase hemipterous-like%2C transcript variant X1	Pkinase
109412298	438.3987434	1.062936638	0.259548361	4.095331728	4.22E-05	0.00122573	LOC109412298	NW_021838154.1	19790454	19824741	+	1938	protein_coding	ras-related protein Rab-8A	Ras
109412504	1922.964946	1.062372304	0.17195594	6.178165762	6.49E-10	4.74E-07	LOC109412504	NW_021838910.1	1812248	1836144	-	1951	protein_coding	L-lactate dehydrogenase	-
109432604	111.2126559	1.061802967	0.33501832	3.169387772	0.001527604	0.016029927	LOC109432604	NW_021838875.1	3735	64147	+	3215	protein_coding	stromal interaction molecule homolog	SAM_2
109405879	417.6817998	1.061783881	0.229132194	4.633935826	3.59E-06	0.000211552	LOC109405879	NW_021839020.1	46526280	46547834	-	4430	protein_coding	dyslexia-associated protein KIAA0319-like protein	-
109399186	1048.85563	1.060800058	0.22602509	4.693284522	2.69E-06	0.000175272	LOC109399186	NW_021838153.1	94293599	94331990	-	4211	protein_coding	translocation protein SEC63 homolog	-
109397739	96.98009932	1.05934257	0.295897657	3.580097863	0.000343466	0.005556252	LOC109397739	NW_021838710.1	232919	242920	+	1133	protein_coding	uncharacterized LOC109397739	-
109413675	12879.04774	1.057164856	0.150126341	7.041834543	1.90E-12	4.85E-09	LOC109413675	NW_021837045.1	79199461	79209561	-	3538	protein_coding	endoplasmic reticulum chaperone BiP%2C transcript variant X1	HSP70
109408899	49.38709903	1.056656219	0.388837753	2.717473317	0.006578246	0.044547522	LOC109408899	NW_021839152.1	118972	120906	+	1658	protein_coding	myeloid differentiation primary response protein MyD88-like	TIR
109426214	449.3921681	1.056639179	0.21736346	4.861162859	1.17E-06	9.68E-05	LOC109426214	NW_021837045.1	195575572	195599450	-	4539	protein_coding	serine/threonine-protein kinase/endoribonuclease IRE1	Pkinase
109401715	299.0008204	1.056227071	0.276537993	3.819464579	0.000133742	0.002900003	LOC109401715	NW_021837046.1	4018549	4067886	-	3695	protein_coding	mitochondrial Rho GTPase	-
109417980	963.0709273	1.053381567	0.211000073	4.992327975	5.97E-07	6.08E-05	LOC109417980	NW_021838930.1	101385	178330	-	5327	protein_coding	probable multidrug resistance-associated protein lethal(2)03659	ABC_membrane
109408749	309.2429249	1.053071426	0.277398845	3.796235806	0.00014691	0.003115136	LOC109408749	NW_021838153.1	77591983	77990518	+	10076	protein_coding	serine/threonine-protein kinase N%2C transcript variant X4	-
109401672	676.1927859	1.051641789	0.317930397	3.307773644	0.000940408	0.011252643	LOC109401672	NW_021837931.1	7408454	7439028	+	9474	protein_coding	mediator of RNA polymerase II transcription subunit 12-like	-
115254200	263.7816954	1.051471322	0.290351851	3.621369447	0.000293048	0.005009875	LOC115254200	NW_021838465.1	81600872	81606041	-	5170	protein_coding	uncharacterized LOC115254200	-
109427393	1201.699515	1.049312594	0.303356841	3.459004218	0.000542176	0.007685588	LOC109427393	NW_021837512.1	190028	375450	-	7691	protein_coding	neuroglian-like%2C transcript variant X5	I-set
109431984	118.1029812	1.048866438	0.331631286	3.162748753	0.001562871	0.016305147	LOC109431984	NW_021837067.1	91193	118804	-	6786	protein_coding	disco-interacting protein 2-like	AMP-binding
109431907	1076.783278	1.044156078	0.26264755	3.975502825	7.02E-05	0.001784921	LOC109431907	NW_021838154.1	4914106	5185320	+	12414	protein_coding	daf-12-interacting protein 1	-
109404654	116.0079881	1.043854439	0.309598834	3.37163556	0.000747233	0.009625447	LOC109404654	NW_021837046.1	18139580	18150347	-	2922	protein_coding	wee1-like protein kinase	Pkinase
109407943	199.8821596	1.043764771	0.276576493	3.773873768	0.000160732	0.003311637	LOC109407943	NW_021839186.1	745359	747622	-	2192	protein_coding	phosphoglucomutase-like	PGM_PMM_III
109426522	151.3151203	1.04146906	0.315964089	3.296162751	0.000980152	0.011619139	LOC109426522	NW_021838465.1	74703913	74714223	-	2319	protein_coding	mediator of RNA polymerase II transcription subunit 19%2C transcript variant X2	-
109419602	5937.625934	1.040345245	0.234240456	4.441355967	8.94E-06	0.00039664	LOC109419602	NW_021839020.1	11512175	11592762	+	4143	protein_coding	S-adenosylmethionine decarboxylase proenzyme%2C transcript variant X1	-
109410133	169.0582243	1.039906	0.322623783	3.223277563	0.001267327	0.013998192	LOC109410133	NW_021838628.1	321993	345749	-	4135	protein_coding	forkhead box protein K1-like	Fork_head
109409987	254.6552328	1.037979513	0.308028629	3.369750129	0.000752364	0.009647034	LOC109409987	NW_021838153.1	47084339	47539241	-	4758	protein_coding	E3 ubiquitin-protein ligase CBL-like	-
109425166	90.12484265	1.037795042	0.297234264	3.491505417	0.000480307	0.007015829	LOC109425166	NW_021838042.1	7250014	7261411	-	2543	protein_coding	neurogenic protein big brain-like	-
115262963	65.62769433	1.036854833	0.375493915	2.761309285	0.005757013	0.040486332	LOC115262963	NW_021837554.1	3556	9517	-	5840	pseudogene	-	-
109408531	1016.693803	1.035709482	0.240911967	4.299120114	1.71E-05	0.000645226	LOC109408531	NW_021837367.1	912514	950969	+	2892	protein_coding	mitochondrial folate transporter/carrier-like	Mito_carr
109418342	741.6100118	1.035150944	0.226077496	4.57874385	4.68E-06	0.000253756	LOC109418342	NW_021837045.1	7938606	8018769	+	3279	protein_coding	phosphorylase b kinase gamma catalytic chain%2C skeletal muscle/heart isoform%2C transcript variant X1	-
109403692	243.6712518	1.033518781	0.288970335	3.576556671	0.00034815	0.005608391	LOC109403692	NW_021838721.1	2940701	3016912	-	1128	protein_coding	GPI ethanolamine phosphate transferase 1	-
109417800	1613.473708	1.033240656	0.23031507	4.486205163	7.25E-06	0.000344602	LOC109417800	NW_021839130.1	48026740	48146446	-	5194	protein_coding	sialin%2C transcript variant X2	MFS_1
115269436	156.8507852	1.032799234	0.312452643	3.305458466	0.000948212	0.011329394	LOC115269436	NW_021838554.1	6637810	6669037	-	3414	pseudogene	-	-
109422535	269.0469824	1.031870073	0.329129833	3.135145985	0.001717686	0.017440421	LOC109422535	NW_021838599.1	2767564	3477128	-	5061	protein_coding	semaphorin-5A	Sema
109426024	107.2109251	1.031649925	0.364967389	2.826690699	0.004703173	0.035521941	LOC109426024	NW_021838465.1	123507177	123573961	+	4305	protein_coding	transmembrane protein 64%2C transcript variant X4	-
109402802	176.9575433	1.030474676	0.307187304	3.354548396	0.000794946	0.010022825	LOC109402802	NW_021838142.1	230081	263857	-	5895	protein_coding	mitotic checkpoint serine/threonine-protein kinase BUB1-like	Pkinase
109417691	105.3707588	1.028465071	0.345210888	2.979237059	0.002889671	0.02540501	LOC109417691	NW_021838687.1	78927389	78996957	+	4158	protein_coding	epidermal growth factor receptor substrate 15-like 1%2C transcript variant X2	-
109424042	867.6464119	1.028420501	0.237904493	4.322829248	1.54E-05	0.000592691	LOC109424042	NW_021838154.1	2522481	2808059	-	4288	protein_coding	uncharacterized protein ZK1073.1%2C transcript variant X1	Ndr
109425124	76.90288899	1.027506523	0.379721719	2.705946149	0.006811009	0.045640156	LOC109425124	NW_021838399.1	13483256	13536960	+	3420	protein_coding	BUB3-interacting and GLEBS motif-containing protein ZNF207-like%2C transcript variant X1	-
109432638	174.5271607	1.027264512	0.33192195	3.094897801	0.001968807	0.019190558	LOC109432638	NW_021838153.1	163972095	164005868	-	6205	protein_coding	uncharacterized LOC109432638%2C transcript variant X1	TBC
109396984	654.3176867	1.026514074	0.229353699	4.475681355	7.62E-06	0.000352614	LOC109396984	NW_021838465.1	24272602	24318818	+	5237	protein_coding	uncharacterized LOC109396984	zf-AD
109409322	78.30397106	1.022991895	0.341353087	2.996873132	0.002727642	0.02439777	LOC109409322	NW_021837523.1	607664	632195	-	2911	protein_coding	myotubularin-related protein 14-like%2C transcript variant X1	-
109421721	114.6931592	1.021862477	0.313463711	3.259906786	0.001114488	0.012835428	LOC109421721	NW_021838932.1	2339324	2354450	+	1954	protein_coding	E3 ubiquitin-protein ligase RNF126-B	-
109428493	352.6200629	1.021217097	0.259319726	3.938061763	8.21E-05	0.001985907	LOC109428493	NW_021838798.1	62082283	62412649	+	6661	protein_coding	guanine nucleotide-releasing factor 2-like%2C transcript variant X2	-
115270270	192.2209678	1.020661232	0.328140083	3.110443637	0.001868065	0.018472044	LOC115270270	NW_021838576.1	67949638	67964135	+	3620	protein_coding	membrane-associated protein Hem-like	-
109430834	110.6297455	1.019787322	0.29351576	3.474386931	0.000512022	0.007339462	LOC109430834	NW_021837600.1	15985141	16006856	-	2324	protein_coding	N-alpha-acetyltransferase 60-like%2C transcript variant X1	Acetyltransf_1
109401087	197.3854073	1.01961193	0.282015585	3.615445324	0.000299832	0.005091833	LOC109401087	NW_021837058.1	1183431	1204615	-	3542	protein_coding	5'-nucleotidase domain-containing protein 1-like	-
109408139	226.9997574	1.018967267	0.209591314	4.861686527	1.16E-06	9.68E-05	LOC109408139	NW_021838731.1	155596	351141	-	6342	protein_coding	putative mediator of RNA polymerase II transcription subunit 26%2C transcript variant X3	DSPc
109418498	119.4824943	1.018804267	0.339141997	3.004064008	0.002663993	0.023986872	LOC109418498	NW_021838909.1	13239980	13241082	+	866	protein_coding	protein TEX261	-
115253916	743.0382836	1.017518656	0.247519325	4.110865516	3.94E-05	0.001163737	LOC115253916	NW_021837045.1	118648722	119141773	-	6497	protein_coding	long-chain-fatty-acid--CoA ligase 4-like%2C transcript variant X5	AMP-binding
novel.1787	76.00826597	1.017045586	0.343459082	2.96118414	0.003064587	0.026460929	-	NW_021839130.1	17801	22161	-	667	-	-	-
109411629	116.5537363	1.016927367	0.370024741	2.748268575	0.005991091	0.041580123	LOC109411629	NW_021837123.1	618070	675598	+	3442	protein_coding	glycerol-3-phosphate acyltransferase 3	Acyltransferase
115253881	1855.034248	1.016640741	0.225951654	4.499372855	6.82E-06	0.000329026	LOC115253881	NW_021838154.1	424231	468687	+	2367	protein_coding	uncharacterized protein ZK1073.1-like%2C transcript variant X2	Ndr
115253652	206.6240192	1.016620402	0.273914522	3.711451277	0.000206074	0.003918549	LOC115253652	NW_021838798.1	48184676	48197965	+	3535	pseudogene	-	-
115255997	414.4054642	1.015911058	0.314708036	3.228106508	0.001246126	0.013872749	LOC115255997	NW_021838743.1	1285106	1288446	+	3341	protein_coding	uncharacterized LOC115255997	-
109424537	264.4833895	1.015513217	0.280987212	3.614090509	0.000301404	0.005101599	LOC109424537	NW_021837527.1	11853	13703	+	1793	lncRNA	uncharacterized LOC109424537%2C transcript variant X1	-
115254150	353.9662058	1.015508876	0.237570827	4.274552089	1.92E-05	0.000693422	LOC115254150	NW_021838153.1	38470132	38486295	+	2191	protein_coding	geranylgeranyl pyrophosphate synthase-like	-
109419520	642.7528131	1.014592071	0.251625543	4.032150542	5.53E-05	0.001478199	LOC109419520	NW_021839020.1	3910187	3941837	-	1700	protein_coding	lysosome-associated membrane glycoprotein 1-like	-
109621964	695.6602091	1.014097501	0.234142227	4.331117527	1.48E-05	0.000575136	LOC109621964	NW_021838042.1	19828122	19856636	-	4210	protein_coding	probable phospholipid-transporting ATPase IIA%2C transcript variant X1	E1-E2_ATPase
109405934	129.101721	1.013419517	0.257892139	3.929625472	8.51E-05	0.002047213	LOC109405934	NW_021838332.1	733990	762603	-	1897	protein_coding	CUE domain-containing protein 2	-
109401270	217.4812504	1.013317978	0.243520163	4.161125566	3.17E-05	0.000988154	LOC109401270	NW_021838043.1	274353	315255	-	3127	protein_coding	phospholipid scramblase 1-like%2C transcript variant X2	Scramblase
109417983	68.61761896	1.010152462	0.329705093	3.063806058	0.002185405	0.020620985	LOC109417983	NW_021838468.1	751628	766050	-	4633	protein_coding	anillin	-
109621317	381.586743	1.008089356	0.268564265	3.75362431	0.000174296	0.003506937	LOC109621317	NW_021838153.1	70572003	70611271	+	4841	protein_coding	ubiquitin carboxyl-terminal hydrolase 36	-
109429142	106.2698315	1.007479388	0.275994333	3.650362595	0.00026187	0.004649574	LOC109429142	NW_021838428.1	452424	471974	-	2556	protein_coding	ero1-like protein	-
115264885	474.0688883	1.006705185	0.266453692	3.778161896	0.00015799	0.003268821	LOC115264885	NW_021837045.1	44734669	44792118	-	9357	pseudogene	-	-
109418970	1114.879466	1.006137228	0.283443784	3.549688809	0.000385687	0.005992979	LOC109418970	NW_021838710.1	742774	824644	-	8103	protein_coding	double-stranded RNA-binding protein Staufen homolog 2	-
109432671	928.5336659	1.004749651	0.165737933	6.062279352	1.34E-09	8.11E-07	LOC109432671	NW_021838153.1	163931820	163935208	-	1514	protein_coding	growth hormone-inducible transmembrane protein-like	-
109411457	881.9208775	1.002037345	0.210009149	4.771398535	1.83E-06	0.000134386	LOC109411457	NW_021838153.1	59218859	59285463	+	6431	protein_coding	epsin-1%2C transcript variant X4	-
109419982	129.2828818	-1.00032029	0.267929775	-3.733516701	0.000188825	0.003692785	LOC109419982	NW_021837046.1	6771668	6828685	+	3089	protein_coding	chromosome transmission fidelity protein 18 homolog	AAA
115261357	114.3261089	-1.003608373	0.305610861	-3.283942104	0.001023659	0.011996352	LOC115261357	NW_021837267.1	22458674	22463785	-	1450	protein_coding	phenoloxidase-activating factor 2-like%2C transcript variant X2	Trypsin
115267916	78.78481518	-1.005328465	0.325274213	-3.090710623	0.001996781	0.019389365	LOC115267916	NW_021838465.1	85535270	85552988	+	2110	protein_coding	uncharacterized LOC115267916	zf-AD
115267263	226.6416925	-1.015398921	0.269808528	-3.76340559	0.000167615	0.003408246	LOC115267263	NW_021838423.1	850898	909685	-	2020	protein_coding	nucleolar protein 58-like	-
109423916	86.16376799	-1.01550577	0.328968186	-3.086942183	0.002022269	0.019545906	LOC109423916	NW_021838153.1	152096208	152097935	+	1728	protein_coding	probable 26S proteasome non-ATPase regulatory subunit 3	-
109398627	97.72654138	-1.017842222	0.380384099	-2.67582747	0.007454501	0.048720369	LOC109398627	NW_021839020.1	24130573	24135291	+	552	protein_coding	PHD finger-like domain-containing protein 5A	-
115256573	318.726692	-1.019736542	0.330700185	-3.083568101	0.002045343	0.019723684	LOC115256573	NW_021838798.1	74262179	74262976	+	730	protein_coding	uncharacterized LOC115256573	-
115260596	256.2180077	-1.020476187	0.258690882	-3.944770599	7.99E-05	0.001949543	LOC115260596	NW_021837156.1	8579477	8580476	-	879	protein_coding	N-alpha-acetyltransferase 40-like	Acetyltransf_1
109621259	1779.420538	-1.032135721	0.161816026	-6.378451773	1.79E-10	1.62E-07	LOC109621259	NW_021837045.1	159719252	159721295	+	1840	protein_coding	probable histone-binding protein Caf1	WD40
109621594	94.22690668	-1.03532472	0.304243184	-3.402951237	0.000666622	0.008914614	LOC109621594	NW_021838884.1	98840	121983	+	563	protein_coding	NADH dehydrogenase [ubiquinone] 1 alpha subcomplex subunit 6-like	-
109432969	69.66176504	-1.041241604	0.327170584	-3.182564859	0.001459768	0.015412903	LOC109432969	NW_021838565.1	7062010	7072067	-	2091	pseudogene	-	-
109402654	51.73382666	-1.050660201	0.370585374	-2.835136716	0.004580608	0.03481262	LOC109402654	NW_021838388.1	14633737	14634812	+	1005	protein_coding	tripeptidyl-peptidase 2-like	-
115254174	119.7630274	-1.051370967	0.294849349	-3.565790362	0.000362761	0.005730433	LOC115254174	NW_021837045.1	99630886	99631462	+	516	protein_coding	N-alpha-acetyltransferase 38%2C NatC auxiliary subunit-like	LSM
109398914	883.2038436	-1.059255826	0.223730115	-4.734525015	2.20E-06	0.000152526	LOC109398914	NW_021837931.1	10068767	10070325	-	1419	protein_coding	flap endonuclease 1	XPG_I
109416472	238.6271728	-1.061209816	0.227543025	-4.663776521	3.10E-06	0.000190433	LOC109416472	NW_021839195.1	4038	15768	+	1682	protein_coding	gamma-glutamyl hydrolase-like	-
109418133	264.2306095	-1.064448397	0.254300603	-4.185787938	2.84E-05	0.000907008	LOC109418133	NW_021838153.1	114650861	114652176	-	1187	protein_coding	replication factor C subunit 2	AAA
115256368	53.18125255	-1.069659547	0.367830575	-2.908022384	0.003637223	0.029717215	LOC115256368	NW_021838798.1	35525241	35538799	-	3227	protein_coding	DNA ligase 1-like%2C transcript variant X1	DNA_ligase_A_M
115271018	45.27416599	-1.079797297	0.384602583	-2.807566419	0.004991738	0.036850574	LOC115271018	NW_021838588.1	6531134	6532004	+	791	protein_coding	protein CutA homolog%2C transcript variant X4	-
109417644	74.81983088	-1.080322222	0.339923779	-3.178130774	0.001482279	0.015618355	LOC109417644	NW_021838687.1	90184214	90186538	+	2016	protein_coding	acyl-CoA synthetase family member 2%2C mitochondrial-like%2C transcript variant X2	AMP-binding
109420016	40.23988576	-1.083733823	0.405010971	-2.675813499	0.007454812	0.048720369	LOC109420016	NW_021838687.1	69477125	69477825	-	638	lncRNA	uncharacterized LOC109420016	-
109418813	102.1144348	-1.085194829	0.271248585	-4.000739138	6.31E-05	0.001640273	LOC109418813	NW_021838909.1	39926835	39930123	+	2950	protein_coding	N-acetyltransferase eco	-
109417346	744.7241506	-1.087941356	0.181381643	-5.998078625	2.00E-09	9.37E-07	LOC109417346	NW_021837267.1	21524442	21527503	+	2872	protein_coding	DNA replication licensing factor Mcm2	MCM
109414707	98.19390767	-1.094115499	0.272971901	-4.008161623	6.12E-05	0.001600406	LOC109414707	NW_021838699.1	3944667	3946014	-	1179	protein_coding	caldesmon-like%2C transcript variant X1	-
115261152	345.2924551	-1.099954004	0.220655229	-4.984944199	6.20E-07	6.22E-05	LOC115261152	NW_021837267.1	35324382	35324775	+	330	lncRNA	uncharacterized LOC115261152	-
115258641	141.2810473	-1.108241505	0.337658406	-3.282138054	0.001030232	0.012036617	LOC115258641	NW_021839020.1	61754021	61757148	+	427	lncRNA	uncharacterized LOC115258641	-
109402593	182.5607884	-1.115147481	0.268298392	-4.156370353	3.23E-05	0.001002822	LOC109402593	NW_021838153.1	32014030	32035972	+	1594	protein_coding	gamma-glutamyl hydrolase%2C transcript variant X2	-
115262227	46.49192664	-1.115471773	0.378301943	-2.948628189	0.003191877	0.027223167	LOC115262227	NW_021837378.1	55203678	55205142	-	1288	protein_coding	probable ATP-dependent RNA helicase DDX27	Helicase_C
115253659	168.9286448	-1.118575335	0.229255122	-4.879172708	1.07E-06	9.09E-05	LOC115253659	NW_021838798.1	43922000	43963822	-	2730	protein_coding	3-hydroxyacyl-CoA dehydrogenase type-2-like%2C transcript variant X3	adh_short
109422944	327.6785067	-1.128979105	0.216762114	-5.208378358	1.90E-07	2.79E-05	LOC109422944	NW_021837156.1	8012990	8013986	+	876	protein_coding	N-alpha-acetyltransferase 40-like	Acetyltransf_1
109417877	56.86274576	-1.129824827	0.35443088	-3.187715547	0.001434015	0.015256412	LOC109417877	NW_021838153.1	2867075	2870302	+	1149	protein_coding	adenosine deaminase-like protein	-
109411104	68.12082576	-1.133993088	0.379290647	-2.989773401	0.002791845	0.024817835	LOC109411104	NW_021838343.1	3377546	3378878	-	1272	protein_coding	microfibril-associated glycoprotein 4-like	Fibrinogen_C
109427956	687.0698302	-1.134308297	0.191436128	-5.92525721	3.12E-09	1.14E-06	LOC109427956	NW_021838233.1	19123576	19141087	-	2704	protein_coding	DNA replication licensing factor Mcm6-like	MCM
109408193	83.29055139	-1.140342515	0.30038669	-3.796248476	0.000146902	0.003115136	LOC109408193	NW_021839130.1	60892464	60914535	+	720	lncRNA	uncharacterized LOC109408193	-
115254358	56.54116249	-1.140377054	0.353819256	-3.223049721	0.001268335	0.013998192	LOC115254358	NW_021838610.1	4438010	4464965	-	4202	pseudogene	-	-
109423890	92.31643155	-1.14202035	0.337568917	-3.383073184	0.000716795	0.009397302	LOC109423890	NW_021837243.1	30246	30836	-	520	protein_coding	cyclin-dependent kinases regulatory subunit	-
109428276	245.3700552	-1.150299159	0.300378783	-3.829495364	0.000128406	0.00280811	LOC109428276	NW_021838233.1	12008600	12023606	+	2710	protein_coding	DNA replication licensing factor Mcm6	MCM
115256397	102.2205765	-1.151669124	0.337817649	-3.409144334	0.00065167	0.008798677	LOC115256397	NW_021838798.1	59292121	59359935	-	3321	pseudogene	-	-
115258803	69.50908835	-1.171601925	0.330527493	-3.544642887	0.000393145	0.006078114	LOC115258803	NW_021839020.1	41469868	41470686	-	704	lncRNA	uncharacterized LOC115258803	-
115266380	279.8139556	-1.17233574	0.262576612	-4.464737859	8.02E-06	0.000368479	LOC115266380	NW_021838233.1	18968287	18982504	-	2707	pseudogene	-	-
109398080	40.68835801	-1.183055543	0.423461302	-2.793774871	0.005209673	0.037850878	LOC109398080	NW_021838532.1	4060374	4077074	-	1011	protein_coding	uncharacterized LOC109398080	-
109422147	595.148833	-1.184152128	0.312251717	-3.792299813	0.000149259	0.003143234	LOC109422147	NW_021838521.1	1521070	1522118	+	791	protein_coding	40S ribosomal protein S13	-
109426369	171.8520595	-1.192587617	0.266629927	-4.472819802	7.72E-06	0.000355884	LOC109426369	NW_021838865.1	258914	269878	-	4763	protein_coding	DNA polymerase alpha catalytic subunit	DNA_pol_B
109430667	1386.266019	-1.195650447	0.197858634	-6.042953119	1.51E-09	8.30E-07	LOC109430667	NW_021838576.1	57578389	57585345	+	2926	protein_coding	DNA replication licensing factor MCM4	MCM
109414915	52.89360384	-1.20044155	0.410083141	-2.927312612	0.00341905	0.028604501	LOC109414915	NW_021838465.1	14917356	14919320	-	1846	protein_coding	venom carboxylesterase-6-like	COesterase
109413146	39.46530704	-1.207414743	0.401836714	-3.004739738	0.002658082	0.023957004	LOC109413146	NW_021838909.1	66231459	66232322	-	725	lncRNA	uncharacterized LOC109413146	-
109405758	1977.464999	-1.220353861	0.203643087	-5.992611284	2.06E-09	9.37E-07	LOC109405758	NW_021837045.1	152014542	152017482	+	2722	protein_coding	DNA replication licensing factor Mcm3	MCM
109426040	207.3331725	-1.224443164	0.260802216	-4.694910891	2.67E-06	0.000175272	LOC109426040	NW_021838465.1	122971463	123019164	-	1328	protein_coding	COP9 signalosome complex subunit 7b%2C transcript variant X2	-
115255038	448.7900483	-1.229588873	0.250938105	-4.899968761	9.59E-07	8.41E-05	LOC115255038	NW_021838687.1	24583576	24585621	+	1520	pseudogene	-	-
109406977	62.83250888	-1.229956803	0.396215868	-3.104259326	0.001907561	0.018736321	LOC109406977	NW_021838798.1	53932108	53951694	-	2295	protein_coding	origin recognition complex subunit 2	-
115266964	62.58375253	-1.230092073	0.41974794	-2.930549399	0.003383632	0.028457827	LOC115266964	NW_021838399.1	11015180	11015903	-	657	protein_coding	deoxyuridine 5'-triphosphate nucleotidohydrolase-like	-
109407771	96.95186617	-1.241814366	0.310611758	-3.997963164	6.39E-05	0.001651576	LOC109407771	NW_021838155.1	461342	474396	-	3255	pseudogene	PF00057:Low-density lipoprotein receptor domain class A	Ldl_recept_a
115269138	86.66854076	-1.255016311	0.34972158	-3.588615576	0.000332439	0.005440936	LOC115269138	NW_021838524.1	519219	520815	-	1597	pseudogene	-	-
109407231	51.82933454	-1.263654821	0.414517383	-3.048496575	0.002299895	0.021476882	LOC109407231	NW_021839020.1	48852704	48896412	-	3052	pseudogene	-	-
109432620	76.73284115	-1.271834734	0.460420678	-2.76233192	0.00573901	0.040415268	LOC109432620	NW_021838875.1	76282	86327	-	2091	protein_coding	probable 4-coumarate--CoA ligase 1	AMP-binding
109398642	256.7249726	-1.284298186	0.215710206	-5.953812792	2.62E-09	1.03E-06	LOC109398642	NW_021839020.1	24081155	24082042	-	832	protein_coding	selenoprotein H	-
109426300	32.02539415	-1.293299922	0.464991007	-2.781343947	0.005413435	0.038835197	LOC109426300	NW_021838532.1	3090420	3091030	-	491	lncRNA	uncharacterized LOC109426300	-
109427558	85.75150377	-1.307103026	0.310596802	-4.208359578	2.57E-05	0.000860352	LOC109427558	NW_021838153.1	163832721	163833487	+	767	protein_coding	deoxycytidylate deaminase	-
115255274	40.90569217	-1.308643355	0.416605096	-3.141208227	0.001682524	0.017170275	LOC115255274	NW_021838687.1	67901724	67902417	-	603	lncRNA	uncharacterized LOC115255274	-
109418923	132.2202591	-1.313851736	0.369771022	-3.553149537	0.000380648	0.005950823	LOC109418923	NW_021838153.1	108464862	108481018	-	3496	protein_coding	uncharacterized LOC109418923%2C transcript variant X1	Ldl_recept_a
115270213	65.54104154	-1.33011302	0.372912391	-3.566824414	0.000361333	0.005724655	LOC115270213	NW_021838576.1	56787357	56811128	+	2948	protein_coding	origin recognition complex subunit 1-like	AAA
109400053	69.06002166	-1.337767602	0.398671199	-3.355566207	0.000792027	0.010022825	LOC109400053	NW_021837083.1	84080	106411	+	4204	protein_coding	claspin-like	-
109418922	149.8377879	-1.35316326	0.262383	-5.157206294	2.51E-07	3.38E-05	LOC109418922	NW_021838153.1	108486809	108488375	-	1451	protein_coding	DNA primase small subunit	-
109429382	129.5772569	-1.35857161	0.333961054	-4.068054021	4.74E-05	0.00133541	LOC109429382	NW_021838399.1	11842213	11842942	-	659	protein_coding	deoxyuridine 5'-triphosphate nucleotidohydrolase-like	-
109423063	95.50351283	-1.377017643	0.336614475	-4.090785593	4.30E-05	0.001240693	LOC109423063	NW_021838676.1	3141167	3143742	+	1926	protein_coding	DNA primase large subunit	-
109431179	25.31794292	-1.385726047	0.504381833	-2.747375019	0.00600744	0.041655925	LOC109431179	NW_021838798.1	80477216	80550692	+	6275	protein_coding	uncharacterized LOC109431179	-
109416360	84.47293201	-1.408961669	0.318149662	-4.428612813	9.48E-06	0.000412465	LOC109416360	NW_021838432.1	9477617	9508186	+	5580	protein_coding	probable histone-lysine N-methyltransferase Mes-4	SET
109399666	4860.868387	-1.409272246	0.249451704	-5.649479325	1.61E-08	4.41E-06	LOC109399666	NW_021838465.1	51694893	51696118	-	780	protein_coding	40S ribosomal protein S16	-
109404030	1142.18494	-1.422084882	0.224745953	-6.327521656	2.49E-10	2.01E-07	LOC109404030	NW_021837822.1	37294523	37297677	-	2501	protein_coding	DNA replication licensing factor Mcm5	MCM
109428118	24.5866599	-1.422995338	0.530156186	-2.684105886	0.007272407	0.047834615	LOC109428118	NW_021838909.1	61859137	61861367	+	762	protein_coding	uncharacterized LOC109428118	-
novel.1528	34.48195825	-1.428746559	0.501640837	-2.848146431	0.004397469	0.033856539	-	NW_021838821.1	1241418	1241897	-	309	-	-	-
109432658	24.22936384	-1.437510264	0.518535434	-2.772250784	0.005567013	0.039573044	LOC109432658	NW_021838153.1	20839222	20839653	+	363	lncRNA	uncharacterized LOC109432658	-
109407416	172.4435415	-1.457506045	0.282327844	-5.162459455	2.44E-07	3.37E-05	LOC109407416	NW_021837600.1	32042969	32043941	+	906	protein_coding	thymidylate kinase	-
109425118	54.67940117	-1.48793033	0.372176556	-3.997915258	6.39E-05	0.001651576	LOC109425118	NW_021838399.1	12762028	12762754	-	662	protein_coding	deoxyuridine 5'-triphosphate nucleotidohydrolase-like	-
109413100	52.86235689	-1.488267919	0.367804098	-4.046360355	5.20E-05	0.001428646	LOC109413100	NW_021839131.1	958343	974016	-	3431	pseudogene	-	-
115262585	23.6476334	-1.490800274	0.541915171	-2.750984569	0.005941644	0.041296418	LOC115262585	NW_021837489.1	29302899	29304040	-	1142	protein_coding	uncharacterized LOC115262585	-
109413177	35.74805761	-1.501259765	0.440758752	-3.406080445	0.000659028	0.008859362	LOC109413177	NW_021838576.1	23261459	23261934	+	476	protein_coding	histone H2A	Histone
109429911	41.2944489	-1.504467449	0.432885617	-3.475438756	0.000510018	0.007317573	LOC109429911	NW_021838310.1	287901	300277	-	668	protein_coding	DNA replication complex GINS protein PSF1-like	-
109419666	123.3666946	-1.509800988	0.278844551	-5.414489834	6.15E-08	1.14E-05	LOC109419666	NW_021838153.1	50667977	50670922	+	2709	protein_coding	chromatin assembly factor 1 subunit B	WD40
109401473	506.6010736	-1.514664988	0.341618563	-4.433790051	9.26E-06	0.000404313	LOC109401473	NW_021837045.1	54640787	54650951	-	969	protein_coding	ATP synthase subunit O%2C mitochondrial	-
115253488	101.3522944	-1.525644629	0.313080577	-4.873009508	1.10E-06	9.28E-05	LOC115253488	NW_021837445.1	131237	132540	+	1239	protein_coding	ribonuclease H2 subunit A-like%2C transcript variant X2	-
109426831	92.21449751	-1.52840369	0.305298275	-5.006263761	5.55E-07	5.80E-05	LOC109426831	NW_021838153.1	27728728	27729942	+	1134	protein_coding	37 kDa salivary gland allergen Aed a 2-like	-
109423610	89.54288689	-1.537206434	0.305274039	-5.03549676	4.77E-07	5.19E-05	LOC109423610	NW_021837822.1	5202556	5203896	+	1286	protein_coding	cyclin-dependent kinase 2-like	Pkinase
109428126	50.66573763	-1.547141362	0.515479266	-3.001364876	0.002687723	0.024115677	LOC109428126	NW_021837123.1	813160	813739	+	431	protein_coding	protein kish	-
109414149	217.7785258	-1.567323067	0.264083485	-5.934952983	2.94E-09	1.13E-06	LOC109414149	NW_021838621.1	5117133	5134063	-	4733	protein_coding	DNA polymerase alpha catalytic subunit	DNA_pol_B
109622237	37.78213779	-1.61201831	0.434337909	-3.711438206	0.000206085	0.003918549	LOC109622237	NW_021838465.1	87719883	87725377	-	1139	protein_coding	phosphopantothenoylcysteine decarboxylase	Flavoprotein
109426919	26.38572417	-1.646978368	0.527748426	-3.120764149	0.001803824	0.01809955	LOC109426919	NW_021837489.1	30741555	30742429	-	875	protein_coding	uncharacterized LOC109426919	-
109429640	87.76968332	-1.653376646	0.306725644	-5.39040892	7.03E-08	1.28E-05	LOC109429640	NW_021837378.1	54100	67622	+	1107	protein_coding	uncharacterized LOC109429640	-
115265891	29.91285389	-1.657660241	0.538020277	-3.081036742	0.002062812	0.019817452	LOC115265891	NW_021838153.1	168270017	168270169	+	153	rRNA	5.8S ribosomal RNA	-
115265622	23.72956239	-1.719294402	0.581545573	-2.956422474	0.003112305	0.026797589	LOC115265622	NW_021838153.1	156243779	156244984	-	761	protein_coding	peptidyl-tRNA hydrolase ICT1%2C mitochondrial-like	-
novel.466	28.55895877	-1.762057953	0.513094597	-3.434177567	0.000594355	0.008212901	-	NW_021837600.1	48213921	48218811	+	782	-	-	-
109415685	17.14074675	-1.763904465	0.629353791	-2.802723191	0.005067314	0.037233079	LOC109415685	NW_021838466.1	3334171	3334612	-	372	lncRNA	uncharacterized LOC109415685	-
109417697	20.23931557	-1.778756489	0.644581527	-2.759552385	0.005788061	0.040593595	LOC109417697	NW_021838687.1	78849233	78850236	+	850	protein_coding	glutathione S-transferase 1-like	-
109414062	50.0977478	-1.826931952	0.456032579	-4.006143498	6.17E-05	0.00161139	LOC109414062	NW_021838754.1	2128033	2129185	-	1079	protein_coding	leucine-rich repeat-containing protein 40-like	-
109427538	17.46148997	-1.870920708	0.603399312	-3.100634473	0.001931065	0.018906704	LOC109427538	NW_021838798.1	43989644	43991244	+	1601	protein_coding	cell division control protein 6 homolog	-
115253911	15.32928226	-1.968311109	0.684536271	-2.875393449	0.004035243	0.031834046	LOC115253911	NW_021838688.1	883425	884966	+	713	protein_coding	uncharacterized LOC115253911	-
109403862	14.64608244	-1.99123984	0.668581276	-2.978306321	0.002898461	0.025456053	LOC109403862	NW_021838467.1	143844	159795	-	1740	protein_coding	DNA polymerase epsilon subunit 2	-
115256192	40.35768353	-2.043129671	0.724043664	-2.821832126	0.004775017	0.035793972	LOC115256192	NW_021838771.1	16232	17214	-	859	protein_coding	eukaryotic initiation factor 4A-III-like	DEAD
115254052	91.92983533	-2.100268658	0.35098899	-5.983859083	2.18E-09	9.37E-07	LOC115254052	NW_021837156.1	45216218	45218185	+	1899	protein_coding	DNA primase large subunit-like	-
novel.1328	24.01907985	-2.214554681	0.824658928	-2.685418911	0.007243895	0.04768794	-	NW_021838654.1	3834007	3835703	-	1697	-	-	-
109419758	17.16653446	-2.367793123	0.659178084	-3.592038602	0.000328101	0.005387131	LOC109419758	NW_021838687.1	21272880	21275103	+	1637	protein_coding	uncharacterized LOC109419758%2C transcript variant X2	-
115261162	10.95445089	-2.368256967	0.877494841	-2.698884206	0.006957238	0.046337317	LOC115261162	NW_021837267.1	37772210	37772518	-	309	protein_coding	uncharacterized LOC115261162	-
novel.499	23.55046334	-2.801344971	0.748562252	-3.742300611	0.000182343	0.003603989	-	NW_021837711.1	3197107	3197828	-	722	-	-	-
109420464	13.07351155	-3.374718026	0.947508917	-3.561674161	0.000368498	0.00580223	LOC109420464	NW_021837378.1	32216359	32217354	-	937	protein_coding	uncharacterized LOC109420464	-
115259940	15.7243366	-3.912574162	0.837427191	-4.672136522	2.98E-06	0.000187241	LOC115259940	NW_021839150.1	121169	122603	+	724	lncRNA	uncharacterized LOC115259940	-
novel.1281	6.145209299	-4.146617778	1.408097296	-2.944837541	0.003231243	0.02748257	-	NW_021838604.1	184828	217604	+	309	-	-	-
115262633	9.272386043	-4.769787513	1.548664693	-3.079935595	0.002070454	0.019860925	LOC115262633	NW_021837489.1	3502868	3503458	+	515	lncRNA	uncharacterized LOC115262633	-
