# Supplementary material for: Transcriptome Analysis of Responses to Dengue Virus 2 Infection in Aedes albopictus (Skuse) C6/36 Cells
Source: Viruses. 2021 Feb 22;13(2):343. doi: 10.3390/v13020343 (PMC7926344; doi:10.3390/v13020343)
Supplement: Supplementary file 1 [file viruses-13-00343-s001.zip › Supplementary Materials/Table S2.csv]

Table S2: GO enrichment analysis of upregulated differentially expressed genes.
GO	ONTOLOGY	ID	Description	GeneRatio	BgRatio	pvalue	p.adjust	qvalue	geneID	Count
GO:0035639	MF	GO:0035639	purine ribonucleoside triphosphate binding	10ÔÂ30ÈÕ	132/931	0.005657311	0.064371806	0.047189858	109413675/109410610/109420207/109409615/109414702/109412298/109406147/109404788/109422733/109411330	10
GO:0017076	MF	GO:0017076	purine nucleotide binding	10ÔÂ30ÈÕ	134/931	0.006325835	0.064371806	0.047189858	109413675/109410610/109420207/109409615/109414702/109412298/109406147/109404788/109422733/109411330	10
GO:0032553	MF	GO:0032553	ribonucleotide binding	10ÔÂ30ÈÕ	134/931	0.006325835	0.064371806	0.047189858	109413675/109410610/109420207/109409615/109414702/109412298/109406147/109404788/109422733/109411330	10
GO:0032555	MF	GO:0032555	purine ribonucleotide binding	10ÔÂ30ÈÕ	134/931	0.006325835	0.064371806	0.047189858	109413675/109410610/109420207/109409615/109414702/109412298/109406147/109404788/109422733/109411330	10
GO:0050794	BP	GO:0050794	regulation of cellular process	7ÔÂ17ÈÕ	91/619	0.006594992	0.462599242	0.459677562	109399409/109423197/109420207/109406147/109622838/109407584/109413087	7
GO:0097367	MF	GO:0097367	carbohydrate derivative binding	10ÔÂ30ÈÕ	140/931	0.008717012	0.064371806	0.047189858	109413675/109410610/109420207/109409615/109414702/109412298/109406147/109404788/109422733/109411330	10
GO:0050789	BP	GO:0050789	regulation of biological process	7ÔÂ17ÈÕ	97/619	0.00950783	0.462599242	0.459677562	109399409/109423197/109420207/109406147/109622838/109407584/109413087	7
GO:0043168	MF	GO:0043168	anion binding	10ÔÂ30ÈÕ	147/931	0.012352765	0.064371806	0.047189858	109413675/109410610/109420207/109409615/109414702/109412298/109406147/109404788/109422733/109411330	10
GO:0006811	BP	GO:0006811	ion transport	3ÔÂ17ÈÕ	19/619	0.012719431	0.462599242	0.459677562	109420436/109404234/109409302	3
GO:0065007	BP	GO:0065007	biological regulation	7ÔÂ17ÈÕ	105/619	0.014803176	0.462599242	0.459677562	109399409/109423197/109420207/109406147/109622838/109407584/109413087	7
GO:0000166	MF	GO:0000166	nucleotide binding	10ÔÂ30ÈÕ	152/931	0.015602775	0.064371806	0.047189858	109413675/109410610/109420207/109409615/109414702/109412298/109406147/109404788/109422733/109411330	10
GO:1901265	MF	GO:1901265	nucleoside phosphate binding	10ÔÂ30ÈÕ	152/931	0.015602775	0.064371806	0.047189858	109413675/109410610/109420207/109409615/109414702/109412298/109406147/109404788/109422733/109411330	10
GO:0016020	CC	GO:0016020	membrane	12ÔÂ17ÈÕ	332/782	0.017108011	0.388508835	0.359083904	109399247/109412106/109420436/109431669/109423197/109404234/109406147/109404788/109418963/109409302/109418498/109427043	12
GO:0001882	MF	GO:0001882	nucleoside binding	5ÔÂ30ÈÕ	49/931	0.017242448	0.064371806	0.047189858	109420207/109412298/109406147/109422733/109411330	5
GO:0001883	MF	GO:0001883	purine nucleoside binding	5ÔÂ30ÈÕ	49/931	0.017242448	0.064371806	0.047189858	109420207/109412298/109406147/109422733/109411330	5
GO:0005525	MF	GO:0005525	GTP binding	5ÔÂ30ÈÕ	49/931	0.017242448	0.064371806	0.047189858	109420207/109412298/109406147/109422733/109411330	5
GO:0019001	MF	GO:0019001	guanyl nucleotide binding	5ÔÂ30ÈÕ	49/931	0.017242448	0.064371806	0.047189858	109420207/109412298/109406147/109422733/109411330	5
GO:0032549	MF	GO:0032549	ribonucleoside binding	5ÔÂ30ÈÕ	49/931	0.017242448	0.064371806	0.047189858	109420207/109412298/109406147/109422733/109411330	5
GO:0032550	MF	GO:0032550	purine ribonucleoside binding	5ÔÂ30ÈÕ	49/931	0.017242448	0.064371806	0.047189858	109420207/109412298/109406147/109422733/109411330	5
GO:0032561	MF	GO:0032561	guanyl ribonucleotide binding	5ÔÂ30ÈÕ	49/931	0.017242448	0.064371806	0.047189858	109420207/109412298/109406147/109422733/109411330	5
GO:0036094	MF	GO:0036094	small molecule binding	10ÔÂ30ÈÕ	156/931	0.018647068	0.065264739	0.047844452	109413675/109410610/109420207/109409615/109414702/109412298/109406147/109404788/109422733/109411330	10
GO:0003924	MF	GO:0003924	GTPase activity	4ÔÂ30ÈÕ	37/931	0.027568132	0.090812669	0.066573197	109420207/109412298/109406147/109422733	4
GO:0044425	CC	GO:0044425	membrane part	11ÔÂ17ÈÕ	315/782	0.03514835	0.388508835	0.359083904	109399247/109412106/109420436/109431669/109423197/109404234/109404788/109418963/109409302/109418498/109427043	11
GO:0006812	BP	GO:0006812	cation transport	2ÔÂ17ÈÕ	12/619	0.039880148	0.828111796	0.822881616	109420436/109409302	2
GO:0007049	BP	GO:0007049	cell cycle	2ÔÂ17ÈÕ	12/619	0.039880148	0.828111796	0.822881616	109622838/109407584	2
GO:0005886	CC	GO:0005886	plasma membrane	2ÔÂ17ÈÕ	16/782	0.044647847	0.388508835	0.359083904	109404234/109409302	2
GO:0048523	BP	GO:0048523	negative regulation of cellular process	2ÔÂ17ÈÕ	13/619	0.046374261	0.828111796	0.822881616	109399409/109407584	2
GO:0016021	CC	GO:0016021	integral component of membrane	10ÔÂ17ÈÕ	284/782	0.047379126	0.388508835	0.359083904	109399247/109420436/109431669/109423197/109404234/109404788/109418963/109409302/109418498/109427043	10
GO:0031224	CC	GO:0031224	intrinsic component of membrane	10ÔÂ17ÈÕ	284/782	0.047379126	0.388508835	0.359083904	109399247/109420436/109431669/109423197/109404234/109404788/109418963/109409302/109418498/109427043	10
GO:0004674	MF	GO:0004674	protein serine/threonine kinase activity	2/30	12/931	0.054225628	0.168701952	0.123672484	109410610/109404788	2
GO:0071944	CC	GO:0071944	cell periphery	2ÔÂ17ÈÕ	19/782	0.061233714	0.418430379	0.386739246	109404234/109409302	2
GO:0004672	MF	GO:0004672	protein kinase activity	2/30	13/931	0.062820957	0.185156504	0.135735031	109410610/109404788	2
GO:0048519	BP	GO:0048519	negative regulation of biological process	2ÔÂ17ÈÕ	16/619	0.067969833	0.918482377	0.912681435	109399409/109407584	2
GO:0030234	MF	GO:0030234	enzyme regulator activity	2/30	16/931	0.091063425	0.25497759	0.186919662	109400400/109407584	2
GO:0043167	MF	GO:0043167	ion binding	12ÔÂ30ÈÕ	262/931	0.105750195	0.260807635	0.191193567	109413675/109427597/109410610/109420207/109409615/109414702/109412298/109406147/109404788/109422733/109411330/109622882	12
GO:0016773	MF	GO:0016773	phosphotransferase activity, alcohol group as acceptor	2/30	18/931	0.111612228	0.260807635	0.191193567	109410610/109404788	2
GO:0017111	MF	GO:0017111	nucleoside-triphosphatase activity	4ÔÂ30ÈÕ	59/931	0.115936414	0.260807635	0.191193567	109420207/109412298/109406147/109422733	4
GO:0016462	MF	GO:0016462	pyrophosphatase activity	4ÔÂ30ÈÕ	60/931	0.121475888	0.260807635	0.191193567	109420207/109412298/109406147/109422733	4
GO:0005524	MF	GO:0005524	ATP binding	5ÔÂ30ÈÕ	84/931	0.125315395	0.260807635	0.191193567	109413675/109410610/109409615/109414702/109404788	5
GO:0016817	MF	GO:0016817	hydrolase activity, acting on acid anhydrides	4ÔÂ30ÈÕ	61/931	0.127132852	0.260807635	0.191193567	109420207/109412298/109406147/109422733	4
GO:0016818	MF	GO:0016818	hydrolase activity, acting on acid anhydrides, in phosphorus-containing anhydrides	4ÔÂ30ÈÕ	61/931	0.127132852	0.260807635	0.191193567	109420207/109412298/109406147/109422733	4
GO:0030554	MF	GO:0030554	adenyl nucleotide binding	5ÔÂ30ÈÕ	86/931	0.135061097	0.260807635	0.191193567	109413675/109410610/109409615/109414702/109404788	5
GO:0032559	MF	GO:0032559	adenyl ribonucleotide binding	5ÔÂ30ÈÕ	86/931	0.135061097	0.260807635	0.191193567	109413675/109410610/109409615/109414702/109404788	5
GO:0098772	MF	GO:0098772	molecular function regulator	2/30	21/931	0.144431851	0.269606123	0.197643586	109400400/109407584	2
GO:0006810	BP	GO:0006810	transport	5ÔÂ17ÈÕ	105/619	0.144768413	0.918482377	0.912681435	109412106/109420436/109404234/109409302/109418498	5
GO:0005975	BP	GO:0005975	carbohydrate metabolic process	2ÔÂ17ÈÕ	25/619	0.147074086	0.918482377	0.912681435	109420807/109412504	2
GO:0051179	BP	GO:0051179	localization	5ÔÂ17ÈÕ	107/619	0.153827491	0.918482377	0.912681435	109412106/109420436/109404234/109409302/109418498	5
GO:0051234	BP	GO:0051234	establishment of localization	5ÔÂ17ÈÕ	107/619	0.153827491	0.918482377	0.912681435	109412106/109420436/109404234/109409302/109418498	5
GO:0008144	MF	GO:0008144	drug binding	5ÔÂ30ÈÕ	91/931	0.160925765	0.290704607	0.21311052	109413675/109410610/109409615/109414702/109404788	5
GO:0031323	BP	GO:0031323	regulation of cellular metabolic process	2ÔÂ17ÈÕ	29/619	0.186760528	0.918482377	0.912681435	109622838/109413087	2
GO:0051171	BP	GO:0051171	regulation of nitrogen compound metabolic process	2ÔÂ17ÈÕ	30/619	0.196950405	0.918482377	0.912681435	109622838/109413087	2
GO:0080090	BP	GO:0080090	regulation of primary metabolic process	2ÔÂ17ÈÕ	30/619	0.196950405	0.918482377	0.912681435	109622838/109413087	2
GO:0044431	CC	GO:0044431	Golgi apparatus part	1ÔÂ17ÈÕ	10/782	0.198346179	0.683194234	0.631450383	109412106	1
GO:0044459	CC	GO:0044459	plasma membrane part	1ÔÂ17ÈÕ	10/782	0.198346179	0.683194234	0.631450383	109409302	1
GO:0016192	BP	GO:0016192	vesicle-mediated transport	2ÔÂ17ÈÕ	31/619	0.207223204	0.918482377	0.912681435	109412106/109418498	2
GO:0016788	MF	GO:0016788	hydrolase activity, acting on ester bonds	2/30	27/931	0.214835723	0.375962515	0.275611618	109422608/109428266	2
GO:0030117	CC	GO:0030117	membrane coat	1ÔÂ17ÈÕ	11/782	0.215999177	0.683194234	0.631450383	109412106	1
GO:0048475	CC	GO:0048475	coated membrane	1ÔÂ17ÈÕ	11/782	0.215999177	0.683194234	0.631450383	109412106	1
GO:0007165	BP	GO:0007165	signal transduction	2ÔÂ17ÈÕ	33/619	0.227972887	0.918482377	0.912681435	109420207/109406147	2
GO:0019222	BP	GO:0019222	regulation of metabolic process	2ÔÂ17ÈÕ	33/619	0.227972887	0.918482377	0.912681435	109622838/109413087	2
GO:0060255	BP	GO:0060255	regulation of macromolecule metabolic process	2ÔÂ17ÈÕ	33/619	0.227972887	0.918482377	0.912681435	109622838/109413087	2
GO:0016787	MF	GO:0016787	hydrolase activity	7ÔÂ30ÈÕ	157/931	0.229750668	0.382238591	0.280212501	109428736/109422608/109420207/109412298/109406147/109422733/109428266	7
GO:0005215	MF	GO:0005215	transporter activity	3ÔÂ30ÈÕ	52/931	0.232073431	0.382238591	0.280212501	109431669/109401270/109427043	3
GO:0005794	CC	GO:0005794	Golgi apparatus	1ÔÂ17ÈÕ	12/782	0.233285836	0.683194234	0.631450383	109412106	1
GO:0031410	CC	GO:0031410	cytoplasmic vesicle	1ÔÂ17ÈÕ	12/782	0.233285836	0.683194234	0.631450383	109412106	1
GO:0031982	CC	GO:0031982	vesicle	1ÔÂ17ÈÕ	12/782	0.233285836	0.683194234	0.631450383	109412106	1
GO:0097708	CC	GO:0097708	intracellular vesicle	1ÔÂ17ÈÕ	12/782	0.233285836	0.683194234	0.631450383	109412106	1
GO:0007154	BP	GO:0007154	cell communication	2ÔÂ17ÈÕ	34/619	0.238428637	0.918482377	0.912681435	109420207/109406147	2
GO:0023052	BP	GO:0023052	signaling	2ÔÂ17ÈÕ	34/619	0.238428637	0.918482377	0.912681435	109420207/109406147	2
GO:0098805	CC	GO:0098805	whole membrane	1ÔÂ17ÈÕ	13/782	0.250213292	0.683916331	0.63211779	109412106	1
GO:0016301	MF	GO:0016301	kinase activity	2/30	31/931	0.263560551	0.421696881	0.309138691	109410610/109404788	2
GO:0060089	MF	GO:0060089	molecular transducer activity	1ÔÂ30ÈÕ	10/931	0.28047269	0.436290851	0.319837278	109404788	1
GO:0015629	CC	GO:0015629	actin cytoskeleton	1ÔÂ17ÈÕ	15/782	0.283018491	0.725234884	0.670306953	109399409	1
GO:0008064	BP	GO:0008064	regulation of actin polymerization or depolymerization	1ÔÂ17ÈÕ	12/619	0.286250525	0.918482377	0.912681435	109399409	1
GO:0030041	BP	GO:0030041	actin filament polymerization	1ÔÂ17ÈÕ	12/619	0.286250525	0.918482377	0.912681435	109399409	1
GO:0030832	BP	GO:0030832	regulation of actin filament length	1ÔÂ17ÈÕ	12/619	0.286250525	0.918482377	0.912681435	109399409	1
GO:0030833	BP	GO:0030833	regulation of actin filament polymerization	1ÔÂ17ÈÕ	12/619	0.286250525	0.918482377	0.912681435	109399409	1
GO:0032271	BP	GO:0032271	regulation of protein polymerization	1ÔÂ17ÈÕ	12/619	0.286250525	0.918482377	0.912681435	109399409	1
GO:0032535	BP	GO:0032535	regulation of cellular component size	1ÔÂ17ÈÕ	12/619	0.286250525	0.918482377	0.912681435	109399409	1
GO:0032956	BP	GO:0032956	regulation of actin cytoskeleton organization	1ÔÂ17ÈÕ	12/619	0.286250525	0.918482377	0.912681435	109399409	1
GO:0032970	BP	GO:0032970	regulation of actin filament-based process	1ÔÂ17ÈÕ	12/619	0.286250525	0.918482377	0.912681435	109399409	1
GO:0043254	BP	GO:0043254	regulation of protein complex assembly	1ÔÂ17ÈÕ	12/619	0.286250525	0.918482377	0.912681435	109399409	1
GO:0044087	BP	GO:0044087	regulation of cellular component biogenesis	1ÔÂ17ÈÕ	12/619	0.286250525	0.918482377	0.912681435	109399409	1
GO:0051493	BP	GO:0051493	regulation of cytoskeleton organization	1ÔÂ17ÈÕ	12/619	0.286250525	0.918482377	0.912681435	109399409	1
GO:0090066	BP	GO:0090066	regulation of anatomical structure size	1ÔÂ17ÈÕ	12/619	0.286250525	0.918482377	0.912681435	109399409	1
GO:0110053	BP	GO:0110053	regulation of actin filament organization	1ÔÂ17ÈÕ	12/619	0.286250525	0.918482377	0.912681435	109399409	1
GO:1902903	BP	GO:1902903	regulation of supramolecular fiber organization	1ÔÂ17ÈÕ	12/619	0.286250525	0.918482377	0.912681435	109399409	1
GO:0051258	BP	GO:0051258	protein polymerization	1ÔÂ17ÈÕ	13/619	0.306240214	0.918482377	0.912681435	109399409	1
GO:0098588	CC	GO:0098588	bounding membrane of organelle	1ÔÂ17ÈÕ	17/782	0.314469309	0.752840246	0.695821537	109412106	1
GO:0006082	BP	GO:0006082	organic acid metabolic process	2ÔÂ17ÈÕ	42/619	0.322796887	0.918482377	0.912681435	109420807/109412504	2
GO:0019752	BP	GO:0019752	carboxylic acid metabolic process	2ÔÂ17ÈÕ	42/619	0.322796887	0.918482377	0.912681435	109420807/109412504	2
GO:0043436	BP	GO:0043436	oxoacid metabolic process	2ÔÂ17ÈÕ	42/619	0.322796887	0.918482377	0.912681435	109420807/109412504	2
GO:0008154	BP	GO:0008154	actin polymerization or depolymerization	1ÔÂ17ÈÕ	14/619	0.325702122	0.918482377	0.912681435	109399409	1
GO:0033043	BP	GO:0033043	regulation of organelle organization	1ÔÂ17ÈÕ	14/619	0.325702122	0.918482377	0.912681435	109399409	1
GO:0097159	MF	GO:0097159	organic cyclic compound binding	14/30	383/931	0.328342088	0.48387255	0.354718599	109413675/109410610/109420207/109409615/109416489/109414702/109412298/109406147/109411066/109404788/109422733/109411330/109413087/109431710	14
GO:1901363	MF	GO:1901363	heterocyclic compound binding	14/30	383/931	0.328342088	0.48387255	0.354718599	109413675/109410610/109420207/109409615/109416489/109414702/109412298/109406147/109411066/109404788/109422733/109411330/109413087/109431710	14
GO:0098796	CC	GO:0098796	membrane protein complex	2ÔÂ17ÈÕ	54/782	0.33051523	0.752840246	0.695821537	109412106/109409302	2
GO:0007015	BP	GO:0007015	actin filament organization	1ÔÂ17ÈÕ	15/619	0.344649335	0.918482377	0.912681435	109399409	1
GO:0035556	BP	GO:0035556	intracellular signal transduction	1ÔÂ17ÈÕ	15/619	0.344649335	0.918482377	0.912681435	109420207	1
GO:0051128	BP	GO:0051128	regulation of cellular component organization	1ÔÂ17ÈÕ	15/619	0.344649335	0.918482377	0.912681435	109399409	1
GO:0097435	BP	GO:0097435	supramolecular fiber organization	1ÔÂ17ÈÕ	16/619	0.363094636	0.918482377	0.912681435	109399409	1
GO:0051716	BP	GO:0051716	cellular response to stimulus	2ÔÂ17ÈÕ	46/619	0.364657073	0.918482377	0.912681435	109420207/109406147	2
GO:0042578	MF	GO:0042578	phosphoric ester hydrolase activity	1ÔÂ30ÈÕ	14/931	0.369878832	0.531108066	0.389346139	109428266	1
GO:0065003	BP	GO:0065003	protein-containing complex assembly	2ÔÂ17ÈÕ	47/619	0.375018027	0.918482377	0.912681435	109399409/109422801	2
GO:0016310	BP	GO:0016310	phosphorylation	1ÔÂ17ÈÕ	17/619	0.381050508	0.918482377	0.912681435	109622838	1
GO:0030029	BP	GO:0030029	actin filament-based process	1ÔÂ17ÈÕ	18/619	0.398529148	0.918482377	0.912681435	109399409	1
GO:0030036	BP	GO:0030036	actin cytoskeleton organization	1ÔÂ17ÈÕ	18/619	0.398529148	0.918482377	0.912681435	109399409	1
GO:0046907	BP	GO:0046907	intracellular transport	2ÔÂ17ÈÕ	50/619	0.405767483	0.918482377	0.912681435	109412106/109418498	2
GO:0031984	CC	GO:0031984	organelle subcompartment	1ÔÂ17ÈÕ	24/782	0.414623169	0.849977497	0.785601794	109412106	1
GO:0044430	CC	GO:0044430	cytoskeletal part	1ÔÂ17ÈÕ	24/782	0.414623169	0.849977497	0.785601794	109399409	1
GO:0043933	BP	GO:0043933	protein-containing complex subunit organization	2ÔÂ17ÈÕ	51/619	0.415890859	0.918482377	0.912681435	109399409/109422801	2
GO:0051649	BP	GO:0051649	establishment of localization in cell	2ÔÂ17ÈÕ	51/619	0.415890859	0.918482377	0.912681435	109412106/109418498	2
GO:0022607	BP	GO:0022607	cellular component assembly	2ÔÂ17ÈÕ	52/619	0.425944013	0.918482377	0.912681435	109399409/109422801	2
GO:0006355	BP	GO:0006355	regulation of transcription, DNA-templated	1ÔÂ17ÈÕ	20/619	0.432102097	0.918482377	0.912681435	109413087	1
GO:0051252	BP	GO:0051252	regulation of RNA metabolic process	1ÔÂ17ÈÕ	20/619	0.432102097	0.918482377	0.912681435	109413087	1
GO:1903506	BP	GO:1903506	regulation of nucleic acid-templated transcription	1ÔÂ17ÈÕ	20/619	0.432102097	0.918482377	0.912681435	109413087	1
GO:2001141	BP	GO:2001141	regulation of RNA biosynthetic process	1ÔÂ17ÈÕ	20/619	0.432102097	0.918482377	0.912681435	109413087	1
GO:0051641	BP	GO:0051641	cellular localization	2ÔÂ17ÈÕ	53/619	0.435923117	0.918482377	0.912681435	109412106/109418498	2
GO:0007010	BP	GO:0007010	cytoskeleton organization	1ÔÂ17ÈÕ	21/619	0.4482194	0.918482377	0.912681435	109399409	1
GO:0019219	BP	GO:0019219	regulation of nucleobase-containing compound metabolic process	1ÔÂ17ÈÕ	21/619	0.4482194	0.918482377	0.912681435	109413087	1
GO:0003779	MF	GO:0003779	actin binding	1ÔÂ30ÈÕ	18/931	0.448500849	0.598001133	0.438384289	109399409	1
GO:0008092	MF	GO:0008092	cytoskeletal protein binding	1ÔÂ30ÈÕ	18/931	0.448500849	0.598001133	0.438384289	109399409	1
GO:0016853	MF	GO:0016853	isomerase activity	1ÔÂ30ÈÕ	18/931	0.448500849	0.598001133	0.438384289	109427597	1
GO:0048522	BP	GO:0048522	positive regulation of cellular process	1ÔÂ17ÈÕ	22/619	0.46390547	0.921165529	0.915347641	109423197	1
GO:0050896	BP	GO:0050896	response to stimulus	2ÔÂ17ÈÕ	57/619	0.475030511	0.921165529	0.915347641	109420207/109406147	2
GO:0016772	MF	GO:0016772	transferase activity, transferring phosphorus-containing groups	2/30	49/931	0.476227006	0.606107099	0.444326633	109410610/109404788	2
GO:0022857	MF	GO:0022857	transmembrane transporter activity	2/30	49/931	0.476227006	0.606107099	0.444326633	109431669/109427043	2
GO:0048518	BP	GO:0048518	positive regulation of biological process	1ÔÂ17ÈÕ	23/619	0.479171144	0.921165529	0.915347641	109423197	1
GO:0044085	BP	GO:0044085	cellular component biogenesis	2ÔÂ17ÈÕ	58/619	0.484589872	0.921165529	0.915347641	109399409/109422801	2
GO:1902494	CC	GO:1902494	catalytic complex	2ÔÂ17ÈÕ	74/782	0.489535032	0.955758873	0.883371487	109400400/109409302	2
GO:0005509	MF	GO:0005509	calcium ion binding	1ÔÂ30ÈÕ	21/931	0.501154508	0.623658943	0.457193586	109427597	1
GO:0009889	BP	GO:0009889	regulation of biosynthetic process	1ÔÂ17ÈÕ	25/619	0.508483372	0.921165529	0.915347641	109413087	1
GO:0010556	BP	GO:0010556	regulation of macromolecule biosynthetic process	1ÔÂ17ÈÕ	25/619	0.508483372	0.921165529	0.915347641	109413087	1
GO:0031326	BP	GO:0031326	regulation of cellular biosynthetic process	1ÔÂ17ÈÕ	25/619	0.508483372	0.921165529	0.915347641	109413087	1
GO:2000112	BP	GO:2000112	regulation of cellular macromolecule biosynthetic process	1ÔÂ17ÈÕ	25/619	0.508483372	0.921165529	0.915347641	109413087	1
GO:0065008	BP	GO:0065008	regulation of biological quality	1ÔÂ17ÈÕ	26/619	0.522550346	0.933125618	0.927232193	109399409	1
GO:0006629	BP	GO:0006629	lipid metabolic process	1ÔÂ17ÈÕ	27/619	0.536237773	0.944080586	0.938117972	109428266	1
GO:0010468	BP	GO:0010468	regulation of gene expression	1ÔÂ17ÈÕ	28/619	0.549555269	0.954089009	0.948063184	109413087	1
GO:0140096	MF	GO:0140096	catalytic activity, acting on a protein	3ÔÂ30ÈÕ	88/931	0.551835635	0.660849036	0.484457	109427597/109410610/109404788	3
GO:0003824	MF	GO:0003824	catalytic activity	13/30	400/931	0.554641155	0.660849036	0.484457	109420807/109412504/109427597/109410610/109428736/109422608/109420207/109414702/109412298/109406147/109404788/109422733/109428266	13
GO:0005856	CC	GO:0005856	cytoskeleton	1ÔÂ17ÈÕ	36/782	0.555013292	0.998246411	0.922641098	109399409	1
GO:0006464	BP	GO:0006464	cellular protein modification process	1ÔÂ17ÈÕ	30/619	0.575117804	0.971482778	0.965347097	109622838	1
GO:0036211	BP	GO:0036211	protein modification process	1ÔÂ17ÈÕ	30/619	0.575117804	0.971482778	0.965347097	109622838	1
GO:0012505	CC	GO:0012505	endomembrane system	1ÔÂ17ÈÕ	41/782	0.603581212	0.998246411	0.922641098	109412106	1
GO:0043412	BP	GO:0043412	macromolecule modification	1ÔÂ17ÈÕ	36/619	0.643858868	0.999948205	0.993632743	109622838	1
GO:0005740	CC	GO:0005740	mitochondrial envelope	1ÔÂ17ÈÕ	46/782	0.647127483	0.998246411	0.922641098	109423197	1
GO:0044281	BP	GO:0044281	small molecule metabolic process	2ÔÂ17ÈÕ	78/619	0.654192392	0.999948205	0.993632743	109420807/109412504	2
GO:0044429	CC	GO:0044429	mitochondrial part	1ÔÂ17ÈÕ	48/782	0.663251231	0.998246411	0.922641098	109423197	1
GO:0031967	CC	GO:0031967	organelle envelope	1ÔÂ17ÈÕ	50/782	0.678679703	0.998246411	0.922641098	109423197	1
GO:0031975	CC	GO:0031975	envelope	1ÔÂ17ÈÕ	50/782	0.678679703	0.998246411	0.922641098	109423197	1
GO:0006886	BP	GO:0006886	intracellular protein transport	1ÔÂ17ÈÕ	40/619	0.683714817	0.999948205	0.993632743	109412106	1
GO:0016043	BP	GO:0016043	cellular component organization	2ÔÂ17ÈÕ	83/619	0.689705161	0.999948205	0.993632743	109399409/109422801	2
GO:0034613	BP	GO:0034613	cellular protein localization	1ÔÂ17ÈÕ	42/619	0.70203063	0.999948205	0.993632743	109412106	1
GO:0070727	BP	GO:0070727	cellular macromolecule localization	1ÔÂ17ÈÕ	42/619	0.70203063	0.999948205	0.993632743	109412106	1
GO:0034622	BP	GO:0034622	cellular protein-containing complex assembly	1ÔÂ17ÈÕ	44/619	0.719344756	0.999948205	0.993632743	109399409	1
GO:0016491	MF	GO:0016491	oxidoreductase activity	2/30	76/931	0.719928437	0.83991651	0.615728269	109420807/109412504	2
GO:0006796	BP	GO:0006796	phosphate-containing compound metabolic process	1ÔÂ17ÈÕ	45/619	0.72764239	0.999948205	0.993632743	109622838	1
GO:0071840	BP	GO:0071840	cellular component organization or biogenesis	2ÔÂ17ÈÕ	89/619	0.728668153	0.999948205	0.993632743	109399409/109422801	2
GO:0006793	BP	GO:0006793	phosphorus metabolic process	1ÔÂ17ÈÕ	46/619	0.73570873	0.999948205	0.993632743	109622838	1
GO:0031090	CC	GO:0031090	organelle membrane	1ÔÂ17ÈÕ	59/782	0.740234804	0.998246411	0.922641098	109412106	1
GO:0016740	MF	GO:0016740	transferase activity	3ÔÂ30ÈÕ	119/931	0.761017527	0.869734316	0.637587187	109410610/109414702/109404788	3
GO:0005739	CC	GO:0005739	mitochondrion	1ÔÂ17ÈÕ	65/782	0.774907355	0.998246411	0.922641098	109423197	1
GO:0005515	MF	GO:0005515	protein binding	3ÔÂ30ÈÕ	123/931	0.781631226	0.875426973	0.641760375	109399409/109622838/109418498	3
GO:0006351	BP	GO:0006351	transcription, DNA-templated	1ÔÂ17ÈÕ	54/619	0.792609198	0.999948205	0.993632743	109413087	1
GO:0032774	BP	GO:0032774	RNA biosynthetic process	1ÔÂ17ÈÕ	54/619	0.792609198	0.999948205	0.993632743	109413087	1
GO:0097659	BP	GO:0097659	nucleic acid-templated transcription	1ÔÂ17ÈÕ	54/619	0.792609198	0.999948205	0.993632743	109413087	1
GO:0015031	BP	GO:0015031	protein transport	1ÔÂ17ÈÕ	55/619	0.798849275	0.999948205	0.993632743	109412106	1
GO:0015833	BP	GO:0015833	peptide transport	1ÔÂ17ÈÕ	55/619	0.798849275	0.999948205	0.993632743	109412106	1
GO:0042886	BP	GO:0042886	amide transport	1ÔÂ17ÈÕ	55/619	0.798849275	0.999948205	0.993632743	109412106	1
GO:0008104	BP	GO:0008104	protein localization	1ÔÂ17ÈÕ	56/619	0.804912329	0.999948205	0.993632743	109412106	1
GO:0045184	BP	GO:0045184	establishment of protein localization	1ÔÂ17ÈÕ	56/619	0.804912329	0.999948205	0.993632743	109412106	1
GO:0071705	BP	GO:0071705	nitrogen compound transport	1ÔÂ17ÈÕ	56/619	0.804912329	0.999948205	0.993632743	109412106	1
GO:0006996	BP	GO:0006996	organelle organization	1ÔÂ17ÈÕ	58/619	0.816526114	0.999948205	0.993632743	109399409	1
GO:0005737	CC	GO:0005737	cytoplasm	5ÔÂ17ÈÕ	293/782	0.82745814	0.998246411	0.922641098	109420807/109412504/109412106/109423197/109418498	5
GO:0033036	BP	GO:0033036	macromolecule localization	1ÔÂ17ÈÕ	63/619	0.842778763	0.999948205	0.993632743	109412106	1
GO:0071702	BP	GO:0071702	organic substance transport	1ÔÂ17ÈÕ	65/619	0.852254427	0.999948205	0.993632743	109412106	1
GO:0003677	MF	GO:0003677	DNA binding	2/30	101/931	0.856030114	0.939954635	0.689064488	109411066/109413087	2
GO:0034654	BP	GO:0034654	nucleobase-containing compound biosynthetic process	1ÔÂ17ÈÕ	81/619	0.910893145	0.999948205	0.993632743	109413087	1
GO:0046872	MF	GO:0046872	metal ion binding	2/30	118/931	0.911761379	0.973837897	0.713903721	109427597/109622882	2
GO:0019438	BP	GO:0019438	aromatic compound biosynthetic process	1ÔÂ17ÈÕ	84/619	0.919090747	0.999948205	0.993632743	109413087	1
GO:0018130	BP	GO:0018130	heterocycle biosynthetic process	1ÔÂ17ÈÕ	85/619	0.921661695	0.999948205	0.993632743	109413087	1
GO:1901362	BP	GO:1901362	organic cyclic compound biosynthetic process	1ÔÂ17ÈÕ	85/619	0.921661695	0.999948205	0.993632743	109413087	1
GO:0043169	MF	GO:0043169	cation binding	2/30	122/931	0.92166801	0.973837897	0.713903721	109427597/109622882	2
GO:0044446	CC	GO:0044446	intracellular organelle part	3ÔÂ17ÈÕ	258/782	0.954844874	0.998246411	0.922641098	109412106/109399409/109423197	3
GO:0044422	CC	GO:0044422	organelle part	3ÔÂ17ÈÕ	259/782	0.955857698	0.998246411	0.922641098	109412106/109399409/109423197	3
GO:0009987	BP	GO:0009987	cellular process	11ÔÂ17ÈÕ	494/619	0.962664015	0.999948205	0.993632743	109420807/109412504/109399409/109423197/109420207/109406147/109622838/109407584/109411330/109413087/109422801	11
GO:0003676	MF	GO:0003676	nucleic acid binding	4ÔÂ30ÈÕ	234/931	0.965980308	0.989447951	0.725347182	109416489/109411066/109413087/109431710	4
GO:0016070	BP	GO:0016070	RNA metabolic process	1ÔÂ17ÈÕ	111/619	0.966911855	0.999948205	0.993632743	109413087	1
GO:0044444	CC	GO:0044444	cytoplasmic part	2ÔÂ17ÈÕ	219/782	0.972667134	0.998246411	0.922641098	109412106/109423197	2
GO:0090304	BP	GO:0090304	nucleic acid metabolic process	1ÔÂ17ÈÕ	123/619	0.978107182	0.999948205	0.993632743	109413087	1
GO:0003723	MF	GO:0003723	RNA binding	1ÔÂ30ÈÕ	110/931	0.978423165	0.989447951	0.725347182	109416489	1
GO:0032991	CC	GO:0032991	protein-containing complex	4ÔÂ17ÈÕ	354/782	0.983451805	0.998246411	0.922641098	109412106/109399409/109400400/109409302	4
GO:0043231	CC	GO:0043231	intracellular membrane-bounded organelle	3ÔÂ17ÈÕ	306/782	0.98607978	0.998246411	0.922641098	109412106/109423197/109407584	3
GO:0043227	CC	GO:0043227	membrane-bounded organelle	3ÔÂ17ÈÕ	310/782	0.987485353	0.998246411	0.922641098	109412106/109423197/109407584	3
GO:0005198	MF	GO:0005198	structural molecule activity	1ÔÂ30ÈÕ	129/931	0.989447951	0.989447951	0.725347182	109412106	1
GO:0044267	BP	GO:0044267	cellular protein metabolic process	1ÔÂ17ÈÕ	145/619	0.990007151	0.999948205	0.993632743	109622838	1
GO:0019538	BP	GO:0019538	protein metabolic process	1ÔÂ17ÈÕ	152/619	0.992274407	0.999948205	0.993632743	109622838	1
GO:0043228	CC	GO:0043228	non-membrane-bounded organelle	1ÔÂ17ÈÕ	196/782	0.993016718	0.998246411	0.922641098	109399409	1
GO:0043232	CC	GO:0043232	intracellular non-membrane-bounded organelle	1ÔÂ17ÈÕ	196/782	0.993016718	0.998246411	0.922641098	109399409	1
GO:0009059	BP	GO:0009059	macromolecule biosynthetic process	1ÔÂ17ÈÕ	158/619	0.993823045	0.999948205	0.993632743	109413087	1
GO:0034645	BP	GO:0034645	cellular macromolecule biosynthetic process	1ÔÂ17ÈÕ	158/619	0.993823045	0.999948205	0.993632743	109413087	1
GO:0044260	BP	GO:0044260	cellular macromolecule metabolic process	2ÔÂ17ÈÕ	218/619	0.994138549	0.999948205	0.993632743	109622838/109413087	2
GO:0005634	CC	GO:0005634	nucleus	1ÔÂ17ÈÕ	202/782	0.994151921	0.998246411	0.922641098	109407584	1
GO:0006139	BP	GO:0006139	nucleobase-containing compound metabolic process	1ÔÂ17ÈÕ	162/619	0.99468767	0.999948205	0.993632743	109413087	1
GO:0006725	BP	GO:0006725	cellular aromatic compound metabolic process	1ÔÂ17ÈÕ	165/619	0.995259939	0.999948205	0.993632743	109413087	1
GO:0046483	BP	GO:0046483	heterocycle metabolic process	1ÔÂ17ÈÕ	166/619	0.99543743	0.999948205	0.993632743	109413087	1
GO:1901360	BP	GO:1901360	organic cyclic compound metabolic process	1ÔÂ17ÈÕ	166/619	0.99543743	0.999948205	0.993632743	109413087	1
GO:0044238	BP	GO:0044238	primary metabolic process	5ÔÂ17ÈÕ	364/619	0.99692833	0.999948205	0.993632743	109420807/109412504/109622838/109413087/109428266	5
GO:0044271	BP	GO:0044271	cellular nitrogen compound biosynthetic process	1ÔÂ17ÈÕ	177/619	0.997018796	0.999948205	0.993632743	109413087	1
GO:0043229	CC	GO:0043229	intracellular organelle	4ÔÂ17ÈÕ	428/782	0.998185397	0.998246411	0.922641098	109412106/109399409/109423197/109407584	4
GO:0043226	CC	GO:0043226	organelle	4ÔÂ17ÈÕ	429/782	0.998246411	0.998246411	0.922641098	109412106/109399409/109423197/109407584	4
GO:0071704	BP	GO:0071704	organic substance metabolic process	5ÔÂ17ÈÕ	383/619	0.99869124	0.999948205	0.993632743	109420807/109412504/109622838/109413087/109428266	5
GO:0010467	BP	GO:0010467	gene expression	1ÔÂ17ÈÕ	202/619	0.998912815	0.999948205	0.993632743	109413087	1
GO:0044249	BP	GO:0044249	cellular biosynthetic process	1ÔÂ17ÈÕ	208/619	0.999154377	0.999948205	0.993632743	109413087	1
GO:1901564	BP	GO:1901564	organonitrogen compound metabolic process	1ÔÂ17ÈÕ	209/619	0.999189354	0.999948205	0.993632743	109622838	1
GO:1901576	BP	GO:1901576	organic substance biosynthetic process	1ÔÂ17ÈÕ	211/619	0.999255263	0.999948205	0.993632743	109413087	1
GO:0009058	BP	GO:0009058	biosynthetic process	1ÔÂ17ÈÕ	212/619	0.999286294	0.999948205	0.993632743	109413087	1
GO:0008152	BP	GO:0008152	metabolic process	5ÔÂ17ÈÕ	396/619	0.999308797	0.999948205	0.993632743	109420807/109412504/109622838/109413087/109428266	5
GO:0044237	BP	GO:0044237	cellular metabolic process	4ÔÂ17ÈÕ	360/619	0.99932932	0.999948205	0.993632743	109420807/109412504/109622838/109413087	4
GO:0043170	BP	GO:0043170	macromolecule metabolic process	2ÔÂ17ÈÕ	276/619	0.999439497	0.999948205	0.993632743	109622838/109413087	2
GO:0034641	BP	GO:0034641	cellular nitrogen compound metabolic process	1ÔÂ17ÈÕ	259/619	0.999915268	0.999948205	0.993632743	109413087	1
GO:0006807	BP	GO:0006807	nitrogen compound metabolic process	2ÔÂ17ÈÕ	325/619	0.999948205	0.999948205	0.993632743	109622838/109413087	2
