# Supplementary material for: Transcriptome Analysis of Responses to Dengue Virus 2 Infection in Aedes albopictus (Skuse) C6/36 Cells
Source: Viruses. 2021 Feb 22;13(2):343. doi: 10.3390/v13020343 (PMC7926344; doi:10.3390/v13020343)
Supplement: Supplementary file 1 [file viruses-13-00343-s001.zip › Supplementary Materials/Table S3.csv]

Table S3: GO enrichment analysis of downregulated differentially expressed genes.
GO	ONTOLOGY	ID	Description	GeneRatio	BgRatio	pvalue	p.adjust	qvalue	geneID	Count
GO:0030234	MF	GO:0030234	enzyme regulator activity	2ÔÂ7ÈÕ	16/931	0.005534677	0.171219596	0.165211891	109423890/109423916	2
GO:0019439	BP	GO:0019439	aromatic compound catabolic process	2ÔÂ7ÈÕ	13/619	0.008067092	0.137140565	0.129073473	109398914/109429382	2
GO:0034655	BP	GO:0034655	nucleobase-containing compound catabolic process	2ÔÂ7ÈÕ	13/619	0.008067092	0.137140565	0.129073473	109398914/109429382	2
GO:0044270	BP	GO:0044270	cellular nitrogen compound catabolic process	2ÔÂ7ÈÕ	13/619	0.008067092	0.137140565	0.129073473	109398914/109429382	2
GO:0046700	BP	GO:0046700	heterocycle catabolic process	2ÔÂ7ÈÕ	13/619	0.008067092	0.137140565	0.129073473	109398914/109429382	2
GO:1901361	BP	GO:1901361	organic cyclic compound catabolic process	2ÔÂ7ÈÕ	13/619	0.008067092	0.137140565	0.129073473	109398914/109429382	2
GO:0098772	MF	GO:0098772	molecular function regulator	2ÔÂ7ÈÕ	21/931	0.0095122	0.171219596	0.165211891	109423890/109423916	2
GO:0006259	BP	GO:0006259	DNA metabolic process	2ÔÂ7ÈÕ	15/619	0.01074182	0.14652794	0.137908649	109398914/109418133	2
GO:1901575	BP	GO:1901575	organic substance catabolic process	3ÔÂ7ÈÕ	48/619	0.012294585	0.14652794	0.137908649	109398914/109429382/109423916	3
GO:0009056	BP	GO:0009056	catabolic process	3ÔÂ7ÈÕ	50/619	0.013790865	0.14652794	0.137908649	109398914/109429382/109423916	3
GO:0003677	MF	GO:0003677	DNA binding	3ÔÂ7ÈÕ	101/931	0.03135802	0.376296241	0.363092864	109398914/109418133/109413177	3
GO:1901565	BP	GO:1901565	organonitrogen compound catabolic process	2ÔÂ7ÈÕ	33/619	0.04894443	0.462252949	0.435061599	109429382/109423916	2
GO:0009057	BP	GO:0009057	macromolecule catabolic process	2ÔÂ7ÈÕ	38/619	0.063396322	0.464105391	0.436805073	109398914/109423916	2
GO:0044248	BP	GO:0044248	cellular catabolic process	2ÔÂ7ÈÕ	43/619	0.079215134	0.464105391	0.436805073	109398914/109429382	2
GO:0006807	BP	GO:0006807	nitrogen compound metabolic process	6ÔÂ7ÈÕ	325/619	0.07945514	0.464105391	0.436805073	109398914/109418133/109429382/109422147/109423916/109398627	6
GO:0006139	BP	GO:0006139	nucleobase-containing compound metabolic process	4ÔÂ7ÈÕ	162/619	0.080701911	0.464105391	0.436805073	109398914/109418133/109429382/109398627	4
GO:0006725	BP	GO:0006725	cellular aromatic compound metabolic process	4ÔÂ7ÈÕ	165/619	0.085666647	0.464105391	0.436805073	109398914/109418133/109429382/109398627	4
GO:0046483	BP	GO:0046483	heterocycle metabolic process	4ÔÂ7ÈÕ	166/619	0.087361015	0.464105391	0.436805073	109398914/109418133/109429382/109398627	4
GO:1901360	BP	GO:1901360	organic cyclic compound metabolic process	4ÔÂ7ÈÕ	166/619	0.087361015	0.464105391	0.436805073	109398914/109418133/109429382/109398627	4
GO:0034641	BP	GO:0034641	cellular nitrogen compound metabolic process	5ÔÂ7ÈÕ	259/619	0.113868702	0.48596116	0.45737521	109398914/109418133/109429382/109422147/109398627	5
GO:0006281	BP	GO:0006281	DNA repair	1ÔÂ7ÈÕ	11/619	0.118500542	0.48596116	0.45737521	109398914	1
GO:0034404	BP	GO:0034404	nucleobase-containing small molecule biosynthetic process	1ÔÂ7ÈÕ	11/619	0.118500542	0.48596116	0.45737521	109429382	1
GO:0006974	BP	GO:0006974	cellular response to DNA damage stimulus	1ÔÂ7ÈÕ	12/619	0.128649385	0.48596116	0.45737521	109398914	1
GO:0007049	BP	GO:0007049	cell cycle	1ÔÂ7ÈÕ	12/619	0.128649385	0.48596116	0.45737521	109423890	1
GO:0044238	BP	GO:0044238	primary metabolic process	6ÔÂ7ÈÕ	364/619	0.142099955	0.48596116	0.45737521	109398914/109418133/109429382/109422147/109423916/109398627	6
GO:0090304	BP	GO:0090304	nucleic acid metabolic process	3ÔÂ7ÈÕ	123/619	0.144690949	0.48596116	0.45737521	109398914/109418133/109398627	3
GO:0043170	BP	GO:0043170	macromolecule metabolic process	5ÔÂ7ÈÕ	276/619	0.146249158	0.48596116	0.45737521	109398914/109418133/109422147/109423916/109398627	5
GO:0009124	BP	GO:0009124	nucleoside monophosphate biosynthetic process	1ÔÂ7ÈÕ	14/619	0.148646943	0.48596116	0.45737521	109429382	1
GO:0033554	BP	GO:0033554	cellular response to stress	1ÔÂ7ÈÕ	14/619	0.148646943	0.48596116	0.45737521	109398914	1
GO:0000502	CC	GO:0000502	proteasome complex	1ÔÂ6ÈÕ	21/782	0.15113927	0.663557473	0.663557473	109423916	1
GO:1905369	CC	GO:1905369	endopeptidase complex	1ÔÂ6ÈÕ	21/782	0.15113927	0.663557473	0.663557473	109423916	1
GO:0043228	CC	GO:0043228	non-membrane-bounded organelle	3ÔÂ6ÈÕ	196/782	0.169684739	0.663557473	0.663557473	109398914/109422147/109413177	3
GO:0043232	CC	GO:0043232	intracellular non-membrane-bounded organelle	3ÔÂ6ÈÕ	196/782	0.169684739	0.663557473	0.663557473	109398914/109422147/109413177	3
GO:0044249	BP	GO:0044249	cellular biosynthetic process	4ÔÂ7ÈÕ	208/619	0.176213766	0.51356946	0.483359492	109398914/109418133/109429382/109422147	4
GO:0005634	CC	GO:0005634	nucleus	3ÔÂ6ÈÕ	202/782	0.182054607	0.663557473	0.663557473	109621259/109398914/109413177	3
GO:0071704	BP	GO:0071704	organic substance metabolic process	6ÔÂ7ÈÕ	383/619	0.182951007	0.51356946	0.483359492	109398914/109418133/109429382/109422147/109423916/109398627	6
GO:1901576	BP	GO:1901576	organic substance biosynthetic process	4ÔÂ7ÈÕ	211/619	0.183840749	0.51356946	0.483359492	109398914/109418133/109429382/109422147	4
GO:0009058	BP	GO:0009058	biosynthetic process	4ÔÂ7ÈÕ	212/619	0.186418865	0.51356946	0.483359492	109398914/109418133/109429382/109422147	4
GO:0016788	MF	GO:0016788	hydrolase activity, acting on ester bonds	1ÔÂ7ÈÕ	27/931	0.186725278	0.724271202	0.698858178	109398914	1
GO:1905368	CC	GO:1905368	peptidase complex	1ÔÂ6ÈÕ	27/782	0.190639786	0.663557473	0.663557473	109423916	1
GO:0016301	MF	GO:0016301	kinase activity	1ÔÂ7ÈÕ	31/931	0.211665067	0.724271202	0.698858178	109423890	1
GO:0008152	BP	GO:0008152	metabolic process	6ÔÂ7ÈÕ	396/619	0.215204915	0.51356946	0.483359492	109398914/109418133/109429382/109422147/109423916/109398627	6
GO:0046872	MF	GO:0046872	metal ion binding	2ÔÂ7ÈÕ	118/931	0.218966357	0.724271202	0.698858178	109398914/109429382	2
GO:0043169	MF	GO:0043169	cation binding	2ÔÂ7ÈÕ	122/931	0.230667422	0.724271202	0.698858178	109398914/109429382	2
GO:0009165	BP	GO:0009165	nucleotide biosynthetic process	1ÔÂ7ÈÕ	23/619	0.233845069	0.51356946	0.483359492	109429382	1
GO:1901293	BP	GO:1901293	nucleoside phosphate biosynthetic process	1ÔÂ7ÈÕ	23/619	0.233845069	0.51356946	0.483359492	109429382	1
GO:0000375	BP	GO:0000375	RNA splicing, via transesterification reactions	1ÔÂ7ÈÕ	24/619	0.242843533	0.51356946	0.483359492	109398627	1
GO:0000377	BP	GO:0000377	RNA splicing, via transesterification reactions with bulged adenosine as nucleophile	1ÔÂ7ÈÕ	24/619	0.242843533	0.51356946	0.483359492	109398627	1
GO:0000398	BP	GO:0000398	mRNA splicing, via spliceosome	1ÔÂ7ÈÕ	24/619	0.242843533	0.51356946	0.483359492	109398627	1
GO:0006950	BP	GO:0006950	response to stress	1ÔÂ7ÈÕ	24/619	0.242843533	0.51356946	0.483359492	109398914	1
GO:0009123	BP	GO:0009123	nucleoside monophosphate metabolic process	1ÔÂ7ÈÕ	24/619	0.242843533	0.51356946	0.483359492	109429382	1
GO:0044283	BP	GO:0044283	small molecule biosynthetic process	1ÔÂ7ÈÕ	24/619	0.242843533	0.51356946	0.483359492	109429382	1
GO:0003676	MF	GO:0003676	nucleic acid binding	3ÔÂ7ÈÕ	234/931	0.245830035	0.724271202	0.698858178	109398914/109418133/109413177	3
GO:0090407	BP	GO:0090407	organophosphate biosynthetic process	1ÔÂ7ÈÕ	25/619	0.251751256	0.51356946	0.483359492	109429382	1
GO:0009059	BP	GO:0009059	macromolecule biosynthetic process	3ÔÂ7ÈÕ	158/619	0.253763733	0.51356946	0.483359492	109398914/109418133/109422147	3
GO:0034645	BP	GO:0034645	cellular macromolecule biosynthetic process	3ÔÂ7ÈÕ	158/619	0.253763733	0.51356946	0.483359492	109398914/109418133/109422147	3
GO:0005654	CC	GO:0005654	nucleoplasm	1ÔÂ6ÈÕ	38/782	0.259083003	0.663557473	0.663557473	109398914	1
GO:0009141	BP	GO:0009141	nucleoside triphosphate metabolic process	1ÔÂ7ÈÕ	26/619	0.260569002	0.515078259	0.484779538	109429382	1
GO:0030163	BP	GO:0030163	protein catabolic process	1ÔÂ7ÈÕ	29/619	0.286489939	0.525976421	0.495036631	109423916	1
GO:0031981	CC	GO:0031981	nuclear lumen	1ÔÂ6ÈÕ	44/782	0.294335005	0.663557473	0.663557473	109398914	1
GO:0008380	BP	GO:0008380	RNA splicing	1ÔÂ7ÈÕ	30/619	0.294955313	0.525976421	0.495036631	109398627	1
GO:0051171	BP	GO:0051171	regulation of nitrogen compound metabolic process	1ÔÂ7ÈÕ	30/619	0.294955313	0.525976421	0.495036631	109423916	1
GO:0080090	BP	GO:0080090	regulation of primary metabolic process	1ÔÂ7ÈÕ	30/619	0.294955313	0.525976421	0.495036631	109423916	1
GO:0044265	BP	GO:0044265	cellular macromolecule catabolic process	1ÔÂ7ÈÕ	31/619	0.303334452	0.525976421	0.495036631	109398914	1
GO:0043167	MF	GO:0043167	ion binding	3ÔÂ7ÈÕ	262/931	0.310840042	0.724271202	0.698858178	109398914/109418133/109429382	3
GO:1901137	BP	GO:1901137	carbohydrate derivative biosynthetic process	1ÔÂ7ÈÕ	32/619	0.311628089	0.525976421	0.495036631	109429382	1
GO:0016772	MF	GO:0016772	transferase activity, transferring phosphorus-containing groups	1ÔÂ7ÈÕ	49/931	0.315953724	0.724271202	0.698858178	109423890	1
GO:0031974	CC	GO:0031974	membrane-enclosed lumen	1ÔÂ6ÈÕ	48/782	0.317050773	0.663557473	0.663557473	109398914	1
GO:0043233	CC	GO:0043233	organelle lumen	1ÔÂ6ÈÕ	48/782	0.317050773	0.663557473	0.663557473	109398914	1
GO:0070013	CC	GO:0070013	intracellular organelle lumen	1ÔÂ6ÈÕ	48/782	0.317050773	0.663557473	0.663557473	109398914	1
GO:0019222	BP	GO:0019222	regulation of metabolic process	1ÔÂ7ÈÕ	33/619	0.319836954	0.525976421	0.495036631	109423916	1
GO:0060255	BP	GO:0060255	regulation of macromolecule metabolic process	1ÔÂ7ÈÕ	33/619	0.319836954	0.525976421	0.495036631	109423916	1
GO:0006753	BP	GO:0006753	nucleoside phosphate metabolic process	1ÔÂ7ÈÕ	34/619	0.327961768	0.525976421	0.495036631	109429382	1
GO:0009117	BP	GO:0009117	nucleotide metabolic process	1ÔÂ7ÈÕ	34/619	0.327961768	0.525976421	0.495036631	109429382	1
GO:0016787	MF	GO:0016787	hydrolase activity	2ÔÂ7ÈÕ	157/931	0.335760432	0.724271202	0.698858178	109398914/109429382	2
GO:0006397	BP	GO:0006397	mRNA processing	1ÔÂ7ÈÕ	36/619	0.343962116	0.54142185	0.509573506	109398627	1
GO:0046982	MF	GO:0046982	protein heterodimerization activity	1ÔÂ7ÈÕ	58/931	0.363500654	0.724271202	0.698858178	109413177	1
GO:0016070	BP	GO:0016070	RNA metabolic process	2ÔÂ7ÈÕ	111/619	0.365935161	0.547802729	0.515579039	109398914/109398627	2
GO:0016071	BP	GO:0016071	mRNA metabolic process	1ÔÂ7ÈÕ	39/619	0.367350065	0.547802729	0.515579039	109398627	1
GO:0055086	BP	GO:0055086	nucleobase-containing small molecule metabolic process	1ÔÂ7ÈÕ	39/619	0.367350065	0.547802729	0.515579039	109429382	1
GO:0016462	MF	GO:0016462	pyrophosphatase activity	1ÔÂ7ÈÕ	60/931	0.373672857	0.724271202	0.698858178	109429382	1
GO:0016817	MF	GO:0016817	hydrolase activity, acting on acid anhydrides	1ÔÂ7ÈÕ	61/931	0.378706485	0.724271202	0.698858178	109429382	1
GO:0016818	MF	GO:0016818	hydrolase activity, acting on acid anhydrides, in phosphorus-containing anhydrides	1ÔÂ7ÈÕ	61/931	0.378706485	0.724271202	0.698858178	109429382	1
GO:0044237	BP	GO:0044237	cellular metabolic process	5ÔÂ7ÈÕ	360/619	0.379593187	0.55630036	0.523576809	109398914/109418133/109429382/109422147/109398627	5
GO:0000786	CC	GO:0000786	nucleosome	1ÔÂ6ÈÕ	61/782	0.386714339	0.663557473	0.663557473	109413177	1
GO:0032993	CC	GO:0032993	protein-DNA complex	1ÔÂ6ÈÕ	61/782	0.386714339	0.663557473	0.663557473	109413177	1
GO:0044815	CC	GO:0044815	DNA packaging complex	1ÔÂ6ÈÕ	61/782	0.386714339	0.663557473	0.663557473	109413177	1
GO:0046983	MF	GO:0046983	protein dimerization activity	1ÔÂ7ÈÕ	63/931	0.388669797	0.724271202	0.698858178	109413177	1
GO:0019637	BP	GO:0019637	organophosphate metabolic process	1ÔÂ7ÈÕ	44/619	0.404742801	0.574655211	0.540851963	109429382	1
GO:0000785	CC	GO:0000785	chromatin	1ÔÂ6ÈÕ	65/782	0.406916978	0.663557473	0.663557473	109413177	1
GO:0005739	CC	GO:0005739	mitochondrion	1ÔÂ6ÈÕ	65/782	0.406916978	0.663557473	0.663557473	109398914	1
GO:0044427	CC	GO:0044427	chromosomal part	1ÔÂ6ÈÕ	66/782	0.411880016	0.663557473	0.663557473	109413177	1
GO:0006796	BP	GO:0006796	phosphate-containing compound metabolic process	1ÔÂ7ÈÕ	45/619	0.41198941	0.574655211	0.540851963	109429382	1
GO:0006793	BP	GO:0006793	phosphorus metabolic process	1ÔÂ7ÈÕ	46/619	0.419160271	0.574655211	0.540851963	109429382	1
GO:0051716	BP	GO:0051716	cellular response to stimulus	1ÔÂ7ÈÕ	46/619	0.419160271	0.574655211	0.540851963	109398914	1
GO:0005694	CC	GO:0005694	chromosome	1ÔÂ6ÈÕ	68/782	0.421702311	0.663557473	0.663557473	109413177	1
GO:0043229	CC	GO:0043229	intracellular organelle	4ÔÂ6ÈÕ	428/782	0.435755453	0.663557473	0.663557473	109621259/109398914/109422147/109413177	4
GO:0003735	MF	GO:0003735	structural constituent of ribosome	1ÔÂ7ÈÕ	73/931	0.436458748	0.724271202	0.698858178	109422147	1
GO:0043231	CC	GO:0043231	intracellular membrane-bounded organelle	3ÔÂ6ÈÕ	306/782	0.437595221	0.663557473	0.663557473	109621259/109398914/109413177	3
GO:0043226	CC	GO:0043226	organelle	4ÔÂ6ÈÕ	429/782	0.438342828	0.663557473	0.663557473	109621259/109398914/109422147/109413177	4
GO:1901564	BP	GO:1901564	organonitrogen compound metabolic process	3ÔÂ7ÈÕ	209/619	0.439329927	0.58466842	0.55027616	109429382/109422147/109423916	3
GO:1901566	BP	GO:1901566	organonitrogen compound biosynthetic process	2ÔÂ7ÈÕ	129/619	0.446829222	0.58466842	0.55027616	109429382/109422147	2
GO:0006396	BP	GO:0006396	RNA processing	1ÔÂ7ÈÕ	50/619	0.44709938	0.58466842	0.55027616	109398627	1
GO:0043227	CC	GO:0043227	membrane-bounded organelle	3ÔÂ6ÈÕ	310/782	0.448231518	0.663557473	0.663557473	109621259/109398914/109413177	3
GO:1902494	CC	GO:1902494	catalytic complex	1ÔÂ6ÈÕ	74/782	0.450352812	0.663557473	0.663557473	109423916	1
GO:0044428	CC	GO:0044428	nuclear part	1ÔÂ6ÈÕ	75/782	0.455010839	0.663557473	0.663557473	109398914	1
GO:1901135	BP	GO:1901135	carbohydrate derivative metabolic process	1ÔÂ7ÈÕ	52/619	0.46063141	0.593237422	0.558341103	109429382	1
GO:0044260	BP	GO:0044260	cellular macromolecule metabolic process	3ÔÂ7ÈÕ	218/619	0.472932031	0.599988398	0.564694963	109398914/109418133/109422147	3
GO:0005524	MF	GO:0005524	ATP binding	1ÔÂ7ÈÕ	84/931	0.485293305	0.724271202	0.698858178	109418133	1
GO:0050896	BP	GO:0050896	response to stimulus	1ÔÂ7ÈÕ	57/619	0.493226105	0.616532631	0.580266005	109398914	1
GO:0030554	MF	GO:0030554	adenyl nucleotide binding	1ÔÂ7ÈÕ	86/931	0.493770685	0.724271202	0.698858178	109418133	1
GO:0032559	MF	GO:0032559	adenyl ribonucleotide binding	1ÔÂ7ÈÕ	86/931	0.493770685	0.724271202	0.698858178	109418133	1
GO:0005840	CC	GO:0005840	ribosome	1ÔÂ6ÈÕ	85/782	0.499809823	0.699733752	0.699733752	109422147	1
GO:0008144	MF	GO:0008144	drug binding	1ÔÂ7ÈÕ	91/931	0.514442403	0.724271202	0.698858178	109418133	1
GO:0044444	CC	GO:0044444	cytoplasmic part	2ÔÂ6ÈÕ	219/782	0.536315277	0.721962872	0.721962872	109398914/109422147	2
GO:0019538	BP	GO:0019538	protein metabolic process	2ÔÂ7ÈÕ	152/619	0.544888741	0.671239754	0.631755063	109422147/109423916	2
GO:0032991	CC	GO:0032991	protein-containing complex	3ÔÂ6ÈÕ	354/782	0.564244547	0.731428116	0.731428116	109422147/109413177/109423916	3
GO:0009987	BP	GO:0009987	cellular process	6ÔÂ7ÈÕ	494/619	0.570916108	0.693255274	0.652475552	109398914/109418133/109429382/109422147/109423890/109398627	6
GO:0097159	MF	GO:0097159	organic cyclic compound binding	3ÔÂ7ÈÕ	383/931	0.605178546	0.724271202	0.698858178	109398914/109418133/109413177	3
GO:1901363	MF	GO:1901363	heterocyclic compound binding	3ÔÂ7ÈÕ	383/931	0.605178546	0.724271202	0.698858178	109398914/109418133/109413177	3
GO:0044281	BP	GO:0044281	small molecule metabolic process	1ÔÂ7ÈÕ	78/619	0.612380193	0.722875546	0.680353455	109429382	1
GO:0016740	MF	GO:0016740	transferase activity	1ÔÂ7ÈÕ	119/931	0.617350114	0.724271202	0.698858178	109423890	1
GO:0034654	BP	GO:0034654	nucleobase-containing compound biosynthetic process	1ÔÂ7ÈÕ	81/619	0.627259769	0.722875546	0.680353455	109429382	1
GO:1990904	CC	GO:1990904	ribonucleoprotein complex	1ÔÂ6ÈÕ	119/782	0.629884087	0.7530227	0.7530227	109422147	1
GO:0005515	MF	GO:0005515	protein binding	1ÔÂ7ÈÕ	123/931	0.630399111	0.724271202	0.698858178	109413177	1
GO:0044271	BP	GO:0044271	cellular nitrogen compound biosynthetic process	2ÔÂ7ÈÕ	177/619	0.641326366	0.722875546	0.680353455	109429382/109422147	2
GO:0019438	BP	GO:0019438	aromatic compound biosynthetic process	1ÔÂ7ÈÕ	84/619	0.641647052	0.722875546	0.680353455	109429382	1
GO:0044446	CC	GO:0044446	intracellular organelle part	2ÔÂ6ÈÕ	258/782	0.642896128	0.7530227	0.7530227	109398914/109413177	2
GO:0003824	MF	GO:0003824	catalytic activity	3ÔÂ7ÈÕ	400/931	0.643500573	0.724271202	0.698858178	109398914/109429382/109423890	3
GO:0044422	CC	GO:0044422	organelle part	2ÔÂ6ÈÕ	259/782	0.645448028	0.7530227	0.7530227	109398914/109413177	2
GO:0018130	BP	GO:0018130	heterocycle biosynthetic process	1ÔÂ7ÈÕ	85/619	0.646335782	0.722875546	0.680353455	109429382	1
GO:1901362	BP	GO:1901362	organic cyclic compound biosynthetic process	1ÔÂ7ÈÕ	85/619	0.646335782	0.722875546	0.680353455	109429382	1
GO:0005198	MF	GO:0005198	structural molecule activity	1ÔÂ7ÈÕ	129/931	0.649256882	0.724271202	0.698858178	109422147	1
GO:0035639	MF	GO:0035639	purine ribonucleoside triphosphate binding	1ÔÂ7ÈÕ	132/931	0.658372278	0.724271202	0.698858178	109418133	1
GO:0006412	BP	GO:0006412	translation	1ÔÂ7ÈÕ	88/619	0.660087852	0.724209593	0.681609029	109422147	1
GO:0017076	MF	GO:0017076	purine nucleotide binding	1ÔÂ7ÈÕ	134/931	0.664335742	0.724271202	0.698858178	109418133	1
GO:0032553	MF	GO:0032553	ribonucleotide binding	1ÔÂ7ÈÕ	134/931	0.664335742	0.724271202	0.698858178	109418133	1
GO:0032555	MF	GO:0032555	purine ribonucleotide binding	1ÔÂ7ÈÕ	134/931	0.664335742	0.724271202	0.698858178	109418133	1
GO:0043043	BP	GO:0043043	peptide biosynthetic process	1ÔÂ7ÈÕ	89/619	0.664568803	0.724209593	0.681609029	109422147	1
GO:0097367	MF	GO:0097367	carbohydrate derivative binding	1ÔÂ7ÈÕ	140/931	0.681693903	0.724271202	0.698858178	109418133	1
GO:0006518	BP	GO:0006518	peptide metabolic process	1ÔÂ7ÈÕ	94/619	0.686222177	0.733130282	0.690004971	109422147	1
GO:0043604	BP	GO:0043604	amide biosynthetic process	1ÔÂ7ÈÕ	97/619	0.698630033	0.733130282	0.690004971	109422147	1
GO:0050789	BP	GO:0050789	regulation of biological process	1ÔÂ7ÈÕ	97/619	0.698630033	0.733130282	0.690004971	109423916	1
GO:0043168	MF	GO:0043168	anion binding	1ÔÂ7ÈÕ	147/931	0.700967428	0.724271202	0.698858178	109418133	1
GO:0000166	MF	GO:0000166	nucleotide binding	1ÔÂ7ÈÕ	152/931	0.714113809	0.724271202	0.698858178	109418133	1
GO:1901265	MF	GO:1901265	nucleoside phosphate binding	1ÔÂ7ÈÕ	152/931	0.714113809	0.724271202	0.698858178	109418133	1
GO:0043603	BP	GO:0043603	cellular amide metabolic process	1ÔÂ7ÈÕ	102/619	0.718375874	0.738369264	0.694935778	109422147	1
GO:0036094	MF	GO:0036094	small molecule binding	1ÔÂ7ÈÕ	156/931	0.724271202	0.724271202	0.698858178	109418133	1
GO:0010467	BP	GO:0010467	gene expression	2ÔÂ7ÈÕ	202/619	0.724996008	0.738369264	0.694935778	109422147/109398627	2
GO:0005737	CC	GO:0005737	cytoplasm	2ÔÂ6ÈÕ	293/782	0.72623319	0.819940698	0.819940698	109398914/109422147	2
GO:0065007	BP	GO:0065007	biological regulation	1ÔÂ7ÈÕ	105/619	0.729682567	0.738369264	0.694935778	109423916	1
GO:0044267	BP	GO:0044267	cellular protein metabolic process	1ÔÂ7ÈÕ	145/619	0.847218778	0.847218778	0.797382379	109422147	1
GO:0016021	CC	GO:0016021	integral component of membrane	1ÔÂ6ÈÕ	284/782	0.934028553	0.964202821	0.964202821	109428126	1
GO:0031224	CC	GO:0031224	intrinsic component of membrane	1ÔÂ6ÈÕ	284/782	0.934028553	0.964202821	0.964202821	109428126	1
GO:0044425	CC	GO:0044425	membrane part	1ÔÂ6ÈÕ	315/782	0.955228027	0.964202821	0.964202821	109428126	1
GO:0016020	CC	GO:0016020	membrane	1ÔÂ6ÈÕ	332/782	0.964202821	0.964202821	0.964202821	109428126	1
