# Supplementary material for: Transcriptome Analysis of Responses to Dengue Virus 2 Infection in Aedes albopictus (Skuse) C6/36 Cells
Source: Viruses. 2021 Feb 22;13(2):343. doi: 10.3390/v13020343 (PMC7926344; doi:10.3390/v13020343)
Supplement: Supplementary file 1 [file viruses-13-00343-s001.zip › Supplementary Materials/Table S4.csv]

Table S4: KEGG pathway analysis of upregulated differentially expressed genes.
KEGG	ID	Description	GeneRatio	BgRatio	pvalue	p.adjust	qvalue	geneID	Count
aalb04013	aalb04013	MAPK signaling pathway - fly	28/254	148/5316	1.84E-10	1.51E-08	1.22E-08	109423928/109418326/109420207/109429711/109406541/115254554/109415018/109428128/109406147/109408373/115258738/109404788/115257693/109399720/115253778/109428106/109407476/115255896/115266616/115254113/109409249/109408765/109429655/109432609/109402022/109399285/115253474/109429982	28
aalb04140	aalb04140	Autophagy - animal	26/254	147/5316	3.91E-09	1.60E-07	1.30E-07	109428719/109430704/109429975/109426214/109408139/109409609/115257413/109430273/109423197/109399841/109407229/109409885/109412298/115261557/109406147/109419520/109422733/109418942/115258113/109404752/109409527/109425352/109401058/109409322/115268030/109429982	26
aalb04144	aalb04144	Endocytosis	29/254	198/5316	4.10E-08	1.12E-06	9.07E-07	109399409/109398400/109406857/109407043/109405114/109399358/109411457/109405618/109398692/109399841/109422026/109410340/109418402/109412298/109422733/109621323/109422396/109426687/109420251/109405526/109409854/109409987/109425352/109399415/109417691/109414765/109402112/109399285/109410812	29
aalb04391	aalb04391	Hippo signaling pathway - fly	17/254	78/5316	9.41E-08	1.93E-06	1.56E-06	109399358/109405618/109414693/109400731/109400400/109414692/109433586/109401902/109397805/109420434/109621323/109405414/109397908/109418978/109397708/109412652/109429982	17
aalb04392	aalb04392	Hippo signaling pathway - multiple species	9/254	24/5316	7.84E-07	1.29E-05	1.04E-05	109414693/109414692/109433586/109401902/109622061/109405414/109397908/109418978/109397708	9
aalb04068	aalb04068	FoxO signaling pathway	15/254	109/5316	0.000182086	0.002488513	0.002012533	109408139/109409609/109423197/109406147/109405526/115263318/109428415/109398792/109428421/109401058/109409249/109414141/115254166/109408765/109429982	15
aalb04711	aalb04711	Circadian rhythm - fly	5/254	19/5316	0.001602241	0.018769108	0.015179125	115265592/109407313/109418351/109422675/109409767	5
aalb03015	aalb03015	mRNA surveillance pathway	13/254	112/5316	0.002442494	0.025035559	0.020246986	115262115/109425762/109427666/109407505/109406521/115259937/109400400/109419129/109399839/109425375/115265634/109429667/109423943	13
aalb04310	aalb04310	Wnt signaling pathway	17/254	174/5316	0.003681144	0.033539313	0.02712422	109431105/109420207/109410662/115261557/109397805/109433490/115261756/109420434/115256864/115256705/115263318/109428415/109428421/109414141/109621640/109412975/109429982	17
aalb04137	aalb04137	Mitophagy - animal	8/254	57/5316	0.005253466	0.04307842	0.034838773	109430273/109423197/109399841/109406147/109401715/109425352/109399285/109429982	8
aalb03018	aalb03018	RNA degradation	10/254	83/5316	0.005798498	0.043225166	0.034957451	109425591/109408424/115255017/109428085/109425762/109418308/109407505/109405894/109419754/109397356	10
aalb04136	aalb04136	Autophagy - other	6/254	38/5316	0.008533863	0.057427459	0.04644326	109428719/109430704/109429975/115257413/109409885/109404752	6
aalb04150	aalb04150	mTOR signaling pathway	14/254	146/5316	0.009515041	0.057427459	0.04644326	109408139/109409609/109407229/109409885/109406147/109418942/115258113/109430456/109401058/109409249/109408765/109409576/109427043/115255498	14
aalb04120	aalb04120	Ubiquitin mediated proteolysis	17/254	192/5316	0.009804688	0.057427459	0.04644326	109420300/109398400/109402732/109428661/109411403/109403240/109416290/109622221/109414702/115270028/109422469/109407831/109410161/109405526/109409987/109622621/109622270	17
aalb04214	aalb04214	Apoptosis - fly	10/254	93/5316	0.012698243	0.069417063	0.056139602	109411403/109406147/109401715/109399720/109431512/115254113/109400410/109402022/109414899/109429982	10
aalb00564	aalb00564	Glycerophospholipid metabolism	11/254	114/5316	0.019591545	0.100406666	0.081201796	109427882/109428225/109622493/115254993/115258271/115258317/109427908/109428639/115257750/109402893/109411629	11
aalb00270	aalb00270	Cysteine and methionine metabolism	6/254	47/5316	0.023244101	0.112118606	0.090673584	109420807/109412504/109410345/109405330/109419602/115270399	6
aalb04330	aalb04330	Notch signaling pathway	5/254	40/5316	0.040186485	0.183071766	0.148055472	109428415/109402629/109424815/109401369/109407348	5
aalb04320	aalb04320	Dorso-ventral axis formation	6/254	55/5316	0.045856722	0.197907956	0.160053931	109406541/109406147/109402629/109409249/109408765/109429655	6
aalb00500	aalb00500	Starch and sucrose metabolism	5/254	52/5316	0.100798156	0.392358174	0.317311489	109422358/109424456/109418619/109401260/109407943	5
aalb00760	aalb00760	Nicotinate and nicotinamide metabolism	3/254	24/5316	0.104279982	0.392358174	0.317311489	109407088/109408929/109431874	3
aalb04070	aalb04070	Phosphatidylinositol signaling system	7/254	84/5316	0.105266827	0.392358174	0.317311489	109408139/109409609/109414236/109409322/109428639/109409370/109621640	7
aalb04341	aalb04341	Hedgehog signaling pathway - fly	7/254	87/5316	0.120796847	0.430667019	0.348292968	109431105/115261557/109414300/115256864/109400045/109414765/109407233	7
aalb04350	aalb04350	TGF-beta signaling pathway	7/254	92/5316	0.149127577	0.509519221	0.412063042	109424970/109423928/109397805/109404788/109418942/109428415/109414141	7
aalb00600	aalb00600	Sphingolipid metabolism	4/254	48/5316	0.19501774	0.624132244	0.504753933	109427882/115253700/109426032/109426849	4
aalb00562	aalb00562	Inositol phosphate metabolism	5/254	65/5316	0.19789559	0.624132244	0.504753933	109408139/109414236/109409322/109409370/109621640	5
aalb00620	aalb00620	Pyruvate metabolism	5/254	69/5316	0.23270639	0.653924167	0.528847529	109420807/109412504/109430541/115270399/109397766	5
aalb00061	aalb00061	Fatty acid biosynthesis	3/254	35/5316	0.232956962	0.653924167	0.528847529	109430541/109411113/115253916	3
aalb00240	aalb00240	Pyrimidine metabolism	4/254	53/5316	0.246250432	0.653924167	0.528847529	115254978/109402110/109433624/109408929	4
aalb00230	aalb00230	Purine metabolism	10/254	163/5316	0.251402317	0.653924167	0.528847529	115254978/109402110/109420097/115263914/109415966/109407943/109408929/109409392/109427728/109401880	10
aalb00640	aalb00640	Propanoate metabolism	4/254	54/5316	0.256845475	0.653924167	0.528847529	109420807/109412504/109430541/115270399	4
aalb00591	aalb00591	Linoleic acid metabolism	2/254	21/5316	0.265410814	0.653924167	0.528847529	115257750/109402893	2
aalb00010	aalb00010	Glycolysis / Gluconeogenesis	5/254	74/5316	0.278394744	0.653924167	0.528847529	109420807/109412504/109418619/115270399/109407943	5
aalb00534	aalb00534	Glycosaminoglycan biosynthesis - heparan sulfate / heparin	2/254	22/5316	0.283454371	0.653924167	0.528847529	109420263/109621710	2
aalb00592	aalb00592	alpha-Linolenic acid metabolism	2/254	22/5316	0.283454371	0.653924167	0.528847529	115257750/109402893	2
aalb04213	aalb04213	Longevity regulating pathway - multiple species	7/254	112/5316	0.287088658	0.653924167	0.528847529	109409609/115261557/109406147/109418942/109398792/109401880/109401058	7
aalb04215	aalb04215	Apoptosis - multiple species	3/254	42/5316	0.325101595	0.701535022	0.567351815	109411403/109431512/109429982	3
aalb04745	aalb04745	Phototransduction - fly	3/254	42/5316	0.325101595	0.701535022	0.567351815	109417786/109426688/109621640	3
aalb04624	aalb04624	Toll and Imd signaling pathway	6/254	99/5316	0.335084307	0.704536236	0.569778984	109399720/115254113/109417689/109402022/109408899/109429982	6
aalb00565	aalb00565	Ether lipid metabolism	3/254	44/5316	0.351693249	0.72097116	0.583070386	109427882/115257750/109402893	3
aalb00770	aalb00770	Pantothenate and CoA biosynthesis	2/254	27/5316	0.37237247	0.744744941	0.602296936	109410345/109421938	2
aalb00515	aalb00515	Mannose type O-glycan biosynthesis	1/254	10/5316	0.387385896	0.756324845	0.611661942	109412767	1
aalb00052	aalb00052	Galactose metabolism	3/254	49/5316	0.417414798	0.784433157	0.634393952	109418619/109407943/109412767	3
aalb00900	aalb00900	Terpenoid backbone biosynthesis	4/254	69/5316	0.420915353	0.784433157	0.634393952	109420246/115254150/109415190/109429495	4
aalb04512	aalb04512	ECM-receptor interaction	2/254	32/5316	0.456604005	0.832033964	0.672890112	109427696/109420851	2
aalb04145	aalb04145	Phagosome	6/254	122/5316	0.531399436	0.917967383	0.742386972	109420207/109399841/115256872/109419520/109422006/109425352	6
aalb03060	aalb03060	Protein export	2/254	37/5316	0.533989775	0.917967383	0.742386972	109413675/109399186	2
aalb00532	aalb00532	Glycosaminoglycan biosynthesis - chondroitin sulfate / dermatan sulfate	1/254	16/5316	0.543646068	0.917967383	0.742386972	109621710	1
aalb00590	aalb00590	Arachidonic acid metabolism	2/254	38/5316	0.548541485	0.917967383	0.742386972	115257750/109402893	2
aalb04141	aalb04141	Protein processing in endoplasmic reticulum	13/254	277/5316	0.569295587	0.933644763	0.755065727	115259492/109396991/109413675/109409600/109426214/109430450/109399186/109403240/109399720/109429142/115254113/109402022/109429982	13
aalb00062	aalb00062	Fatty acid elongation	3/254	69/5316	0.648002202	0.99993579	0.808677211	109423587/109403124/115270339	3
aalb01040	aalb01040	Biosynthesis of unsaturated fatty acids	3/254	70/5316	0.657683861	0.99993579	0.808677211	109423587/109403124/115270339	3
aalb00513	aalb00513	Various types of N-glycan biosynthesis	2/254	47/5316	0.664954686	0.99993579	0.808677211	109412767/109399522	2
aalb00514	aalb00514	Other types of O-glycan biosynthesis	2/254	48/5316	0.676282739	0.99993579	0.808677211	109412767/109417673	2
aalb01212	aalb01212	Fatty acid metabolism	6/254	142/5316	0.680151399	0.99993579	0.808677211	109430541/109423587/109411113/115253916/109403124/115270339	6
aalb00512	aalb00512	Mucin type O-glycan biosynthesis	1/254	25/5316	0.706778688	0.99993579	0.808677211	109417673	1
aalb00310	aalb00310	Lysine degradation	3/254	76/5316	0.711744347	0.99993579	0.808677211	109407558/109427501/109416761	3
aalb00563	aalb00563	Glycosylphosphatidylinositol (GPI)-anchor biosynthesis	1/254	29/5316	0.759171742	0.99993579	0.808677211	109408451	1
aalb01210	aalb01210	2-Oxocarboxylic acid metabolism	1/254	29/5316	0.759171742	0.99993579	0.808677211	109410345	1
aalb00510	aalb00510	N-Glycan biosynthesis	2/254	58/5316	0.773114801	0.99993579	0.808677211	109412767/109399522	2
aalb02010	aalb02010	ABC transporters	3/254	86/5316	0.786923739	0.99993579	0.808677211	109417980/109425179/109401483	3
aalb04130	aalb04130	SNARE interactions in vesicular transport	1/254	35/5316	0.820794664	0.99993579	0.808677211	109409257	1
aalb00071	aalb00071	Fatty acid degradation	2/254	65/5316	0.82496625	0.99993579	0.808677211	109411113/115253916	2
aalb00030	aalb00030	Pentose phosphate pathway	1/254	41/5316	0.866695481	0.99993579	0.808677211	109407943	1
aalb00051	aalb00051	Fructose and mannose metabolism	1/254	41/5316	0.866695481	0.99993579	0.808677211	109418619	1
aalb03013	aalb03013	RNA transport	7/254	214/5316	0.894141576	0.99993579	0.808677211	109425762/109407505/115256327/109432974/109427546/109622165/109397699	7
aalb00790	aalb00790	Folate biosynthesis	1/254	48/5316	0.905652231	0.99993579	0.808677211	115253570	1
aalb00561	aalb00561	Glycerolipid metabolism	2/254	83/5316	0.912930973	0.99993579	0.808677211	109427882/109411629	2
aalb03022	aalb03022	Basal transcription factors	1/254	54/5316	0.929870567	0.99993579	0.808677211	109416871	1
aalb00520	aalb00520	Amino sugar and nucleotide sugar metabolism	2/254	93/5316	0.94183033	0.99993579	0.808677211	109418619/109407943	2
aalb00020	aalb00020	Citrate cycle (TCA cycle)	1/254	60/5316	0.947890327	0.99993579	0.808677211	109397766	1
aalb01230	aalb01230	Biosynthesis of amino acids	2/254	104/5316	0.963051002	0.99993579	0.808677211	109410345/109397766	2
aalb03008	aalb03008	Ribosome biogenesis in eukaryotes	2/254	107/5316	0.967405819	0.99993579	0.808677211	109408424/109397228	2
aalb00280	aalb00280	Valine, leucine and isoleucine degradation	1/254	79/5316	0.97970087	0.99993579	0.808677211	109410345	1
aalb04142	aalb04142	Lysosome	5/254	216/5316	0.980430527	0.99993579	0.808677211	109621239/109398071/109419520/109416800/109622212	5
aalb00330	aalb00330	Arginine and proline metabolism	1/254	80/5316	0.980685399	0.99993579	0.808677211	109419602	1
aalb00480	aalb00480	Glutathione metabolism	2/254	133/5316	0.989274108	0.99993579	0.808677211	109405330/109421745	2
aalb04146	aalb04146	Peroxisome	2/254	168/5316	0.997726876	0.99993579	0.808677211	109411113/115253916	2
aalb01200	aalb01200	Carbon metabolism	2/254	186/5316	0.99899604	0.99993579	0.808677211	109418619/109397766	2
aalb00983	aalb00983	Drug metabolism - other enzymes	1/254	144/5316	0.999214492	0.99993579	0.808677211	109433624	1
aalb04080	aalb04080	Neuroactive ligand-receptor interaction	1/254	177/5316	0.9998517	0.99993579	0.808677211	115270426	1
aalb03040	aalb03040	Spliceosome	2/254	245/5316	0.99993579	0.99993579	0.808677211	109416489/109418633	2
