# Supplementary material for: Transcriptome Analysis of Responses to Dengue Virus 2 Infection in Aedes albopictus (Skuse) C6/36 Cells
Source: Viruses. 2021 Feb 22;13(2):343. doi: 10.3390/v13020343 (PMC7926344; doi:10.3390/v13020343)
Supplement: Supplementary file 1 [file viruses-13-00343-s001.zip › Supplementary Materials/Table S5.csv]

Table S5: KEGG pathway analysis of downregulated differentially expressed genes.
KEGG	ID	Description	GeneRatio	BgRatio	pvalue	p.adjust	qvalue	geneID	Count
aalb03030	aalb03030	DNA replication	16/39	65/5316	1.05E-21	2.52E-20	1.88E-20	109404030/109430667/109405758/109417346/115254052/109414149/109427956/109418922/115253488/109398914/109426369/109418133/109423063/109428276/109403862/115256368	16
aalb00240	aalb00240	Pyrimidine metabolism	5/39	53/5316	3.62E-05	0.000434319	0.000323834	109407416/109427558/109429382/109425118/115266964	5
aalb03410	aalb03410	Base excision repair	3/39	34/5316	0.001866988	0.014935903	0.011136419	109398914/109403862/115256368	3
aalb03420	aalb03420	Nucleotide excision repair	3/39	71/5316	0.014796604	0.088779622	0.066195333	109418133/109403862/115256368	3
aalb00983	aalb00983	Drug metabolism - other enzymes	4/39	144/5316	0.020370842	0.097780041	0.072906171	109429382/109425118/115266964/109417697	4
aalb03430	aalb03430	Mismatch repair	2/39	41/5316	0.035929392	0.14371757	0.107157837	109418133/115256368	2
aalb00790	aalb00790	Folate biosynthesis	2/39	48/5316	0.04787127	0.164130067	0.122377682	109416472/109402593	2
aalb03450	aalb03450	Non-homologous end-joining	1/39	19/5316	0.130765752	0.392297256	0.29250234	109398914	1
aalb04624	aalb04624	Toll and Imd signaling pathway	2/39	99/5316	0.163690873	0.433672298	0.323352152	109426919/115262585	2
aalb00770	aalb00770	Pantothenate and CoA biosynthesis	1/39	27/5316	0.180696791	0.433672298	0.323352152	109622237	1
aalb00130	aalb00130	Ubiquinone and other terpenoid-quinone biosynthesis	1/39	49/5316	0.304031527	0.660412757	0.492413021	109432620	1
aalb03050	aalb03050	Proteasome	1/39	60/5316	0.358715775	0.660412757	0.492413021	109423916	1
aalb00190	aalb00190	Oxidative phosphorylation	2/39	182/5316	0.388037315	0.660412757	0.492413021	109401473/109621594	2
aalb00280	aalb00280	Valine, leucine and isoleucine degradation	1/39	79/5316	0.443469712	0.660412757	0.492413021	115253659	1
aalb00982	aalb00982	Drug metabolism - cytochrome P450	1/39	96/5316	0.509976477	0.660412757	0.492413021	109417697	1
aalb00980	aalb00980	Metabolism of xenobiotics by cytochrome P450	1/39	98/5316	0.517272011	0.660412757	0.492413021	109417697	1
aalb03040	aalb03040	Spliceosome	2/39	245/5316	0.542841904	0.660412757	0.492413021	115256192/109398627	2
aalb03008	aalb03008	Ribosome biogenesis in eukaryotes	1/39	107/5316	0.548813165	0.660412757	0.492413021	115267263	1
aalb04068	aalb04068	FoxO signaling pathway	1/39	109/5316	0.555544627	0.660412757	0.492413021	109423610	1
aalb03015	aalb03015	mRNA surveillance pathway	1/39	112/5316	0.565458705	0.660412757	0.492413021	115256192	1
aalb03010	aalb03010	Ribosome	2/39	261/5316	0.577861163	0.660412757	0.492413021	109399666/109422147	2
aalb00480	aalb00480	Glutathione metabolism	1/39	133/5316	0.629069819	0.686257985	0.511683585	109417697	1
aalb00230	aalb00230	Purine metabolism	1/39	163/5316	0.704466104	0.735095066	0.548097198	109417877	1
aalb03013	aalb03013	RNA transport	1/39	214/5316	0.799777884	0.799777884	0.596325615	115256192	1
